# Supplementary material for: Absolute configuration of isoeichlerialactone
Source: Acta Crystallogr Sect E Struct Rep Online. 2010 Mar 20;66(Pt 4):o879–80. doi: 10.1107/S1600536810009499 (PMC2984085; doi:10.1107/S1600536810009499)
Supplement: Supplementary file 2 [file e-66-0o879-Isup2.hkl]

# 
# h,k,l, Fc-squared, Fo-squared, sigma(Fo-squared) and status flag 
# 
data_I
_shelx_title ' cu_gib1a_0m in P2(1)  (100K)' 
_shelx_refln_list_code          4 
_shelx_F_calc_maximum       90.80 
_exptl_crystal_F_000       472.00 
_reflns_d_resolution_high  0.8615 
 
loop_ 
 _symmetry_equiv_pos_as_xyz 
 'x, y, z' 
 '-x, y+1/2, -z' 
 
_cell_length_a    11.8690 
_cell_length_b     7.0388 
_cell_length_c    14.1173 
_cell_angle_alpha  90.000 
_cell_angle_beta   94.962 
_cell_angle_gamma  90.000 
 
_shelx_F_squared_multiplier     1.000 
 
loop_ 
 _refln_index_h 
 _refln_index_k 
 _refln_index_l 
 _refln_F_squared_calc 
 _refln_F_squared_meas 
 _refln_F_squared_sigma 
 _refln_observed_status 
   2  -5   0      242.07      230.94     23.67 o 
   3  -5   0      853.54      827.86     18.62 o 
   4  -5   0      554.90      586.17     16.88 o 
   5  -5   0      483.25      494.67      9.80 o 
   6  -5   0        2.08        2.90      0.63 o 
   7  -5   0       56.58       50.99      1.69 o 
   0  -4   0     1566.30     1517.14     93.12 o 
   1  -4   0      785.58      827.34     19.54 o 
   2  -4   0       15.70       24.65      1.31 o 
   3  -4   0     1016.44     1060.67     23.53 o 
   4  -4   0      310.20      316.63     12.34 o 
   5  -4   0       30.45       29.32      1.70 o 
   6  -4   0      176.79      176.94      3.31 o 
   7  -4   0      176.84      169.48      3.32 o 
   8  -4   0      116.24      112.95      4.10 o 
   9  -4   0        4.39        3.59      0.59 o 
  10  -4   0      131.68      136.54      5.20 o 
  11  -4   0       11.72       10.44      0.72 o 
   1  -3   0       78.05       63.79      1.33 o 
   2  -3   0      154.40      136.31      2.51 o 
   3  -3   0      324.29      339.97      5.63 o 
   4  -3   0      126.01      139.22      2.54 o 
   5  -3   0       46.25       53.79      1.52 o 
   6  -3   0      106.87       90.66      1.84 o 
   7  -3   0       36.60       36.07      1.58 o 
   8  -3   0        4.44        3.99      0.29 o 
   9  -3   0      317.52      285.54      5.26 o 
  10  -3   0       58.02       64.38      2.49 o 
  11  -3   0      262.73      268.29      6.90 o 
  12  -3   0       26.72       27.53      1.07 o 
   0  -2   0      796.60      739.76     25.69 o 
   1  -2   0      246.49      232.56      3.68 o 
   2  -2   0     1035.40     1028.41     11.28 o 
   3  -2   0      172.50      176.70      2.22 o 
   4  -2   0       44.98       59.89      1.41 o 
   5  -2   0      173.30      157.22      1.74 o 
   6  -2   0       19.15       22.36      0.84 o 
   7  -2   0      385.97      362.00      4.80 o 
   8  -2   0      155.74      171.48      2.40 o 
   9  -2   0       13.16       14.73      1.21 o 
  10  -2   0       45.73       45.66      2.74 o 
  11  -2   0        7.61        7.00      0.95 o 
  12  -2   0       55.64       56.98      1.76 o 
  13  -2   0        7.62        6.19      0.80 o 
   2  -1   0     4874.57     5083.16     64.55 o 
   3  -1   0      637.71      612.25      5.03 o 
   4  -1   0      124.49      112.93      1.07 o 
   5  -1   0      369.09      394.96      3.76 o 
   6  -1   0      772.33      834.45      8.65 o 
   7  -1   0      291.09      299.33      3.19 o 
   8  -1   0       27.83       32.04      1.49 o 
   9  -1   0        0.89        0.51      0.21 o 
  10  -1   0      251.73      243.98      5.37 o 
  11  -1   0      124.02      130.36      4.21 o 
  12  -1   0       47.34       48.57      1.52 o 
  13  -1   0       54.14       54.99      1.62 o 
   1   0   0      671.14      677.54      8.06 o 
   2   0   0     2743.00     2826.45     31.01 o 
   3   0   0      783.30      666.16      6.79 o 
   4   0   0     1624.29     1587.39     14.29 o 
   5   0   0     1569.05     1566.92     12.26 o 
   6   0   0       48.63       46.74      0.65 o 
   7   0   0      206.76      178.06      2.46 o 
   8   0   0       20.43       19.86      0.59 o 
   9   0   0      231.66      219.33      4.03 o 
  10   0   0      164.87      158.87      2.67 o 
  11   0   0       17.29       13.95      0.66 o 
  12   0   0       73.02       67.48      1.80 o 
  13   0   0        3.80        2.24      0.42 o 
   1   1   0     8245.01     5036.28    291.66 o 
   2   1   0     4887.28     5037.61     65.34 o 
   3   1   0      638.99      607.40      6.27 o 
   4   1   0      124.33      110.23      1.63 o 
   5   1   0      372.20      380.49      4.70 o 
   6   1   0      773.87      808.26      9.74 o 
   7   1   0      289.60      286.48      4.70 o 
   8   1   0       28.28       27.60      0.99 o 
   9   1   0        0.90        0.30      0.33 o 
  10   1   0      250.64      245.23      4.00 o 
  11   1   0      125.63      131.69      3.18 o 
  12   1   0       46.69       50.70      1.53 o 
  13   1   0       53.15       60.49      1.99 o 
   0   2   0      801.67      733.57     16.12 o 
   1   2   0      248.44      237.33      3.36 o 
   2   2   0     1034.12      997.71     11.73 o 
   3   2   0      171.89      164.53      2.22 o 
   4   2   0       44.48       59.00      0.92 o 
   5   2   0      173.10      155.91      2.10 o 
   6   2   0       19.63       20.55      0.66 o 
   7   2   0      388.96      362.26      4.55 o 
   8   2   0      155.90      172.16      2.40 o 
   9   2   0       13.21       14.77      0.71 o 
  10   2   0       45.47       47.34      1.67 o 
  11   2   0        7.61        6.60      0.68 o 
  12   2   0       55.26       41.09      6.33 o 
   1   3   0       76.77       63.57      1.39 o 
   2   3   0      155.66      135.98      1.99 o 
   3   3   0      322.06      323.18      4.88 o 
   4   3   0      126.41      134.55      2.34 o 
   5   3   0       46.41       54.46      1.63 o 
   6   3   0      107.54       87.61      1.93 o 
   7   3   0       36.44       34.69      1.06 o 
   8   3   0        4.40        5.29      0.43 o 
   9   3   0      317.40      283.74      4.91 o 
  10   3   0       57.84       55.30      1.50 o 
  11   3   0      264.41      248.62     10.82 o 
   0   4   0     1577.18     1645.27     32.54 o 
   1   4   0      782.33      831.90     14.11 o 
   2   4   0       15.63       24.40      0.95 o 
   3   4   0     1014.74     1010.94     19.45 o 
   4   4   0      313.91      322.40      7.12 o 
   5   4   0       31.51       28.56      0.87 o 
   6   4   0      175.25      174.66      3.01 o 
   7   4   0      178.21      169.60      2.52 o 
   8   4   0      117.32      115.06      1.97 o 
   9   4   0        4.31        4.23      0.50 o 
  10   4   0      132.85      127.76      2.56 o 
  11   4   0       11.64        9.81      0.77 o 
   1   5   0      246.28      206.13      8.68 o 
   2   5   0      243.66      242.27      3.84 o 
   3   5   0      848.67      822.30     11.76 o 
   4   5   0      554.37      576.62      7.90 o 
   5   5   0      480.81      489.44      6.87 o 
   6   5   0        2.29        2.93      0.33 o 
   7   5   0       56.45       54.21      1.40 o 
   8   5   0       81.79       77.42      2.36 o 
   9   5   0      199.94      194.68      3.89 o 
  10   5   0        8.24        6.39      0.64 o 
   2   6   0      743.81      759.46     24.36 o 
   3   6   0      107.89      123.84      5.49 o 
   4   6   0       40.96       43.72      1.68 o 
   5   6   0       70.01       63.83      2.57 o 
   6   6   0      184.12      191.76      3.82 o 
   7   6   0       11.68       14.68      0.92 o 
   8   6   0       15.74       17.53      0.73 o 
   9   6   0        9.78        8.42      0.47 o 
   4   7   0        0.30        0.21      1.06 o 
   5   7   0       25.31       15.47      2.79 o 
   6   7   0        1.28        1.20      1.14 o 
   7   7   0        1.58        1.48      1.08 o 
  -2  -6   1      199.63      164.85     17.53 o 
   3  -6   1       78.81       57.67      9.17 o 
  -7  -5   1      134.95      134.93      3.55 o 
  -6  -5   1       78.44       77.73      5.20 o 
  -5  -5   1        9.36       10.92      1.32 o 
  -4  -5   1      382.67      413.50     19.36 o 
  -3  -5   1      152.51      144.62      3.75 o 
  -2  -5   1      176.36      186.60      6.44 o 
  -1  -5   1      183.37      173.81      4.59 o 
   0  -5   1       27.64       28.58      3.56 o 
   1  -5   1        2.99        1.35      0.70 o 
   2  -5   1       70.88       75.28      9.12 o 
   3  -5   1      270.88      293.69      7.21 o 
   4  -5   1      232.85      241.76      6.17 o 
   5  -5   1      139.55      145.37      5.85 o 
   6  -5   1      446.27      475.27     11.11 o 
   7  -5   1      257.78      251.32      6.86 o 
 -12  -4   1       35.20       38.98      1.26 o 
 -11  -4   1       74.82       76.46      2.25 o 
 -10  -4   1       78.20       76.22      3.38 o 
  -9  -4   1       22.20       22.85      1.02 o 
  -8  -4   1      122.66      116.99      2.65 o 
  -7  -4   1        5.46        4.99      0.81 o 
  -6  -4   1       83.21       74.94      2.42 o 
  -5  -4   1      155.87      163.93      3.52 o 
  -4  -4   1      219.67      233.46      6.48 o 
  -3  -4   1       20.35       19.65      1.15 o 
  -2  -4   1      242.36      235.87      4.34 o 
  -1  -4   1       69.53       73.66      4.31 o 
   0  -4   1      155.82      138.30      8.33 o 
   1  -4   1      441.70      476.23     14.79 o 
   2  -4   1      366.51      351.69      8.26 o 
   3  -4   1      124.04      115.02      2.99 o 
   4  -4   1      102.86      111.77      2.69 o 
   5  -4   1      236.21      232.54      4.51 o 
   6  -4   1       31.34       28.22      1.34 o 
   7  -4   1      381.57      357.22      7.34 o 
   8  -4   1      141.33      127.35      2.98 o 
   9  -4   1        4.63        8.68      2.50 o 
  10  -4   1        9.16        8.98      0.98 o 
  11  -4   1       34.00       35.86      2.27 o 
 -12  -3   1       64.16       64.62      1.98 o 
 -11  -3   1      276.30      274.70      7.22 o 
 -10  -3   1      109.40      114.86      4.47 o 
  -9  -3   1      142.20      136.58      4.64 o 
  -8  -3   1       75.06       78.76      1.52 o 
  -7  -3   1       49.79       47.91      2.00 o 
  -6  -3   1      342.54      357.61      6.19 o 
  -5  -3   1       79.96       88.15      1.53 o 
  -4  -3   1      221.36      210.85      8.23 o 
  -3  -3   1      922.89      967.98     18.43 o 
  -2  -3   1      425.21      464.85      6.77 o 
  -1  -3   1     1276.45     1186.04     19.70 o 
   0  -3   1      263.14      269.65      8.25 o 
   1  -3   1      491.50      472.51      8.00 o 
   2  -3   1      304.83      310.36      5.62 o 
   3  -3   1      206.13      219.16      5.93 o 
   4  -3   1     1023.60     1033.59     16.12 o 
   5  -3   1       31.95       28.95      0.80 o 
   6  -3   1        6.55        7.01      0.94 o 
   7  -3   1      507.86      479.79      7.53 o 
   8  -3   1      235.52      237.95      5.79 o 
   9  -3   1      219.68      203.50      4.87 o 
  10  -3   1       40.94       47.43      1.64 o 
  11  -3   1      134.35      147.84      4.04 o 
  12  -3   1        7.77        8.38      0.59 o 
 -13  -2   1       21.27       19.56      1.20 o 
 -12  -2   1        4.21        4.43      0.46 o 
 -11  -2   1       15.85       14.69      0.85 o 
 -10  -2   1       58.82       52.26      1.61 o 
  -9  -2   1      232.47      232.90      4.13 o 
  -8  -2   1      196.26      198.00      2.96 o 
  -7  -2   1        0.36        0.45      0.12 o 
  -6  -2   1      225.23      216.30      2.50 o 
  -5  -2   1      751.05      738.11      7.83 o 
  -4  -2   1      694.48      682.24      7.13 o 
  -3  -2   1      984.73     1009.82     10.30 o 
  -2  -2   1      403.58      405.05      4.07 o 
  -1  -2   1      922.26      900.39     11.83 o 
   0  -2   1     1522.17     1391.16     34.25 o 
   1  -2   1      384.89      333.37      4.75 o 
   2  -2   1      492.25      498.89      6.88 o 
   3  -2   1      620.91      588.74      6.04 o 
   4  -2   1      579.95      655.41      6.58 o 
   5  -2   1       17.32       17.28      0.48 o 
   6  -2   1       67.53       62.75      0.86 o 
   7  -2   1       47.31       49.32      0.88 o 
   8  -2   1       81.76       95.59      1.47 o 
   9  -2   1        1.58        2.28      0.26 o 
  10  -2   1       35.70       37.21      1.04 o 
  11  -2   1      175.59      173.20      4.35 o 
  12  -2   1       55.04       55.47      1.96 o 
  13  -2   1        1.39        2.28      0.60 o 
 -13  -1   1      109.45      106.61      2.57 o 
 -12  -1   1       14.08       16.30      0.86 o 
 -11  -1   1       42.55       44.21      1.34 o 
 -10  -1   1      119.79      117.85      2.93 o 
  -9  -1   1        4.98        3.80      0.33 o 
  -8  -1   1      137.91      132.43      2.04 o 
  -7  -1   1      122.99      135.34      2.27 o 
  -6  -1   1      624.55      616.21      6.01 o 
  -5  -1   1       31.13       34.87      0.62 o 
  -4  -1   1     1370.94     1393.60     11.19 o 
  -3  -1   1      299.24      287.79      2.66 o 
  -2  -1   1     2705.86     2743.23     29.43 o 
  -1  -1   1      830.38      755.13      7.74 o 
   0  -1   1      888.93      880.48     12.57 o 
   1  -1   1     3410.36     3436.85     45.41 o 
   2  -1   1      444.97      458.39      3.69 o 
   3  -1   1      271.85      328.50      2.73 o 
   4  -1   1     3674.43     3862.97     45.95 o 
   5  -1   1      682.25      718.30      6.36 o 
   6  -1   1      537.86      546.95      5.40 o 
   7  -1   1      174.40      185.76      2.31 o 
   8  -1   1      194.71      204.77      2.76 o 
   9  -1   1       28.83       24.71      1.35 o 
  10  -1   1      187.57      185.47      5.53 o 
  11  -1   1       40.22       40.67      1.65 o 
  12  -1   1       78.78       76.00      2.06 o 
  13  -1   1       24.65       28.50      1.09 o 
 -13   0   1       48.02       56.19      1.54 o 
 -12   0   1       24.72       21.20      1.04 o 
 -11   0   1      302.29      288.93      4.60 o 
 -10   0   1      263.26      260.56      4.02 o 
  -9   0   1      411.39      403.43      7.69 o 
  -8   0   1      196.08      203.22      2.85 o 
  -7   0   1      115.75      106.57      1.60 o 
  -6   0   1       75.18       83.95      1.06 o 
  -5   0   1       10.79        9.18      0.32 o 
  -4   0   1      613.33      597.12      7.36 o 
  -3   0   1      559.82      623.49      5.50 o 
  -2   0   1       99.97      113.43      1.11 o 
  -1   0   1     1060.73     1041.86     14.84 o 
   0   0   1      477.21      441.73      4.33 o 
   1   0   1     1010.29      928.25     10.45 o 
   3   0   1     2894.63     3012.10     31.80 o 
   4   0   1        7.59       19.85      0.35 o 
   5   0   1      671.55      626.07      5.54 o 
   6   0   1       20.25       14.59      0.48 o 
   7   0   1       29.21       35.85      0.87 o 
   8   0   1      128.57      139.52      2.12 o 
   9   0   1      184.65      173.59      3.65 o 
  10   0   1        0.00        0.27      0.22 o 
  11   0   1      183.37      163.76      2.92 o 
  12   0   1       10.46       14.82      0.87 o 
  13   0   1       21.17       16.38      0.85 o 
 -13   1   1      109.58      116.69      3.33 o 
 -12   1   1       14.28       17.41      0.90 o 
 -11   1   1       42.05       43.79      1.27 o 
 -10   1   1      117.73      120.71      2.38 o 
  -9   1   1        5.36        3.19      0.33 o 
  -8   1   1      137.68      128.10      2.36 o 
  -7   1   1      125.21      130.96      2.39 o 
  -6   1   1      627.20      601.13      7.46 o 
  -5   1   1       31.39       34.71      0.62 o 
  -4   1   1     1370.83     1357.80     12.93 o 
  -3   1   1      304.38      292.09      3.09 o 
  -2   1   1     2718.90     2731.36     31.71 o 
  -1   1   1      836.80      769.72     10.31 o 
   0   1   1      888.31      869.67     18.58 o 
   1   1   1     3419.64     3405.65     69.24 o 
   2   1   1      445.90      452.20      5.50 o 
   3   1   1      273.50      326.14      3.36 o 
   4   1   1     3677.39     3867.83     38.94 o 
   5   1   1      679.74      688.25      8.36 o 
   6   1   1      538.37      524.11      7.50 o 
   7   1   1      176.27      184.51      4.04 o 
   8   1   1      192.04      197.71      3.30 o 
   9   1   1       28.42       26.91      1.06 o 
  10   1   1      186.27      182.87      3.20 o 
  11   1   1       40.13       42.26      1.28 o 
  12   1   1       78.85       82.39      1.79 o 
  13   1   1       25.32       28.84      1.91 o 
 -12   2   1        4.36        5.17      3.23 o 
 -11   2   1       15.65       16.63      1.15 o 
 -10   2   1       59.39       54.81      1.77 o 
  -9   2   1      229.75      233.94      4.44 o 
  -8   2   1      194.78      197.70      2.93 o 
  -7   2   1        0.39        0.41      0.23 o 
  -6   2   1      221.99      206.31      2.74 o 
  -5   2   1      750.59      723.05      8.26 o 
  -4   2   1      691.87      657.62      7.12 o 
  -3   2   1      984.67      982.30     10.74 o 
  -2   2   1      406.51      390.38      5.55 o 
  -1   2   1      924.61      889.02     12.75 o 
   0   2   1     1523.44     1441.77     20.47 o 
   1   2   1      382.33      326.54      4.97 o 
   2   2   1      493.10      489.13      6.12 o 
   3   2   1      615.54      562.95      6.82 o 
   4   2   1      581.96      642.26      7.11 o 
   5   2   1       17.49       17.77      0.64 o 
   6   2   1       66.94       61.04      1.19 o 
   7   2   1       46.68       48.46      0.98 o 
   8   2   1       81.51       99.28      1.67 o 
   9   2   1        1.41        1.47      0.33 o 
  10   2   1       34.68       37.91      1.32 o 
  11   2   1      175.74      174.48      5.66 o 
  12   2   1       54.92       47.65      6.44 o 
 -11   3   1      274.86      282.11     11.49 o 
 -10   3   1      108.73      106.42      2.43 o 
  -9   3   1      143.50      133.82      2.83 o 
  -8   3   1       75.33       77.57      1.59 o 
  -7   3   1       49.39       44.69      1.18 o 
  -6   3   1      342.55      356.53      5.26 o 
  -5   3   1       79.20       87.25      1.64 o 
  -4   3   1      221.70      205.83      3.09 o 
  -3   3   1      921.11      924.92     13.38 o 
  -2   3   1      423.22      456.30      6.59 o 
  -1   3   1     1269.47     1206.27     18.73 o 
   0   3   1      262.61      274.64      4.36 o 
   1   3   1      490.03      472.48      7.26 o 
   2   3   1      304.96      297.55      4.06 o 
   3   3   1      205.91      214.72      3.71 o 
   4   3   1     1022.39     1004.61     13.37 o 
   5   3   1       32.07       28.63      1.04 o 
   6   3   1        6.78        6.55      0.58 o 
   7   3   1      507.89      481.70      6.10 o 
   8   3   1      235.81      240.22      3.14 o 
   9   3   1      218.99      207.71      3.28 o 
  10   3   1       40.79       46.46      2.14 o 
  11   3   1      133.75      135.83     13.09 o 
 -12   4   1       35.20       34.83      1.62 o 
 -11   4   1       74.06       68.08      1.76 o 
 -10   4   1       79.27       78.60      1.84 o 
  -9   4   1       22.66       23.68      1.13 o 
  -8   4   1      122.96      115.76      2.10 o 
  -7   4   1        5.38        4.44      0.42 o 
  -6   4   1       82.85       76.48      1.93 o 
  -5   4   1      157.01      158.17      2.37 o 
  -4   4   1      220.04      230.19      6.53 o 
  -3   4   1       19.89       20.14      0.94 o 
  -2   4   1      244.29      227.01      4.47 o 
  -1   4   1       69.37       74.91      1.97 o 
   0   4   1      154.31      152.89      3.04 o 
   1   4   1      438.48      481.75      9.55 o 
   2   4   1      368.11      355.11      6.71 o 
   3   4   1      123.70      116.47      3.27 o 
   4   4   1      103.62      112.25      2.10 o 
   5   4   1      235.30      229.06      3.99 o 
   6   4   1       31.64       27.00      1.03 o 
   7   4   1      381.86      367.60      5.94 o 
   8   4   1      142.85      131.24      2.08 o 
   9   4   1        4.44        5.61      0.66 o 
  10   4   1        9.19        8.71      0.72 o 
  11   4   1       34.69       34.28      1.44 o 
 -10   5   1       21.41       19.96      1.11 o 
  -9   5   1       45.70       49.93      1.31 o 
  -8   5   1      123.15      121.71      3.42 o 
  -7   5   1      132.36      129.13      2.29 o 
  -6   5   1       78.51       75.43      2.07 o 
  -5   5   1        8.96        9.62      0.52 o 
  -4   5   1      383.89      405.32      5.83 o 
  -3   5   1      151.73      141.08      2.88 o 
  -2   5   1      178.04      176.99      3.92 o 
  -1   5   1      182.32      166.24      4.33 o 
   0   5   1       26.87       33.10      2.65 o 
   1   5   1        2.81        1.86      0.41 o 
   2   5   1       70.72       77.75      1.84 o 
   3   5   1      270.34      310.07      6.18 o 
   4   5   1      234.06      247.81      4.50 o 
   5   5   1      140.87      144.09      4.00 o 
   6   5   1      447.90      464.12      7.19 o 
   7   5   1      256.64      253.24      3.71 o 
   8   5   1       93.98       88.63      3.23 o 
   9   5   1       66.81       65.53      1.71 o 
  10   5   1        7.98        7.80      0.66 o 
  -9   6   1       67.57       77.02      1.75 o 
  -8   6   1       33.08       36.51      1.09 o 
  -7   6   1      228.59      242.01      4.82 o 
  -6   6   1       35.92       39.87      1.03 o 
  -5   6   1       85.82       86.94      3.03 o 
  -4   6   1      401.58      401.91      9.49 o 
  -3   6   1      308.13      291.56      8.30 o 
  -2   6   1      198.95      193.25      6.40 o 
   2   6   1       10.31       13.22      1.13 o 
   3   6   1       77.94       85.14      2.45 o 
   4   6   1      273.38      287.34     11.47 o 
   5   6   1       14.02       14.85      1.18 o 
   6   6   1       21.20       21.64      1.88 o 
   7   6   1       55.03       61.69      1.56 o 
   8   6   1       37.28       38.09      1.09 o 
   9   6   1       98.20       99.33      2.12 o 
  -7   7   1      249.69      158.40     14.37 o 
  -6   7   1      150.68       97.87      9.61 o 
  -5   7   1        0.11        0.12      0.95 o 
   4   7   1       64.52       48.75      5.74 o 
   5   7   1       24.87       16.48      2.91 o 
   6   7   1       18.67       12.22      2.60 o 
  -3  -6   2       59.98       55.95      8.39 o 
   2  -6   2      262.33      242.52     26.19 o 
   3  -6   2       30.44       31.94      4.94 o 
   4  -6   2        1.48        2.61      2.36 o 
  -7  -5   2      319.67      322.20      7.83 o 
  -6  -5   2      170.95      162.86      8.44 o 
  -5  -5   2       56.97       56.16      1.46 o 
  -4  -5   2      105.37       99.15      5.43 o 
  -3  -5   2       96.69       99.90      3.94 o 
  -2  -5   2       45.71       50.64      3.22 o 
  -1  -5   2      213.39      220.48      5.46 o 
   0  -5   2      180.01      184.18      5.33 o 
   1  -5   2       29.60       25.34      1.85 o 
   2  -5   2       22.20       19.60      0.83 o 
   3  -5   2       24.66       26.32      1.62 o 
   4  -5   2      132.52      133.63      4.54 o 
   5  -5   2        7.54        8.01      0.80 o 
   6  -5   2      330.39      320.64      8.07 o 
   7  -5   2      114.34      104.18      3.00 o 
 -11  -4   2        3.62        3.93      0.50 o 
 -10  -4   2       76.19       67.91      3.13 o 
  -9  -4   2       48.69       42.79      2.13 o 
  -8  -4   2       93.47       83.67      2.01 o 
  -7  -4   2        0.50        0.60      0.22 o 
  -6  -4   2      102.57       92.98      1.73 o 
  -5  -4   2       87.66       89.75      3.63 o 
  -4  -4   2       90.54       85.30      3.89 o 
  -3  -4   2      154.47      180.14      5.53 o 
  -2  -4   2      239.84      232.32      3.88 o 
  -1  -4   2      386.27      367.45      6.73 o 
   0  -4   2       73.92       62.98      4.95 o 
   1  -4   2      385.94      416.65     30.20 o 
   2  -4   2      472.04      530.67      9.95 o 
   3  -4   2       32.89       32.34      1.75 o 
   4  -4   2      105.45      116.27      3.85 o 
   5  -4   2       43.68       38.49      0.98 o 
   6  -4   2      297.22      281.31      5.11 o 
   7  -4   2      226.87      222.65      5.73 o 
   8  -4   2      242.54      221.23      6.19 o 
  10  -4   2       56.65       56.85      2.58 o 
  11  -4   2       12.13       11.71      1.65 o 
 -12  -3   2      249.06      260.56      6.68 o 
 -11  -3   2      132.17      140.75      6.94 o 
 -10  -3   2      190.08      207.62      7.56 o 
  -9  -3   2       85.65       82.29      2.57 o 
  -8  -3   2      278.51      254.56      3.81 o 
  -7  -3   2      237.57      236.30      3.45 o 
  -6  -3   2       69.78       70.92      1.49 o 
  -5  -3   2      129.55      128.32      2.14 o 
  -4  -3   2      505.05      537.69     12.10 o 
  -3  -3   2      102.76      126.97      3.44 o 
  -2  -3   2     1038.09     1103.50     15.93 o 
  -1  -3   2      423.47      403.60      8.06 o 
   0  -3   2      259.63      271.26     10.33 o 
   1  -3   2      540.69      503.93     17.12 o 
   2  -3   2      384.45      392.45      7.17 o 
   3  -3   2       46.10       49.45      1.79 o 
   4  -3   2      150.56      169.56      4.09 o 
   5  -3   2      623.02      666.37      8.98 o 
   6  -3   2       88.75       99.48      2.07 o 
   7  -3   2      167.53      158.60      2.56 o 
   8  -3   2      454.47      443.25      8.18 o 
   9  -3   2      805.75      790.35     12.03 o 
  10  -3   2       96.53      102.05      6.38 o 
  11  -3   2       62.21       60.91      1.98 o 
  12  -3   2       11.60       16.17      0.75 o 
 -13  -2   2       47.78       53.32      1.54 o 
 -12  -2   2       49.80       49.16      1.85 o 
 -11  -2   2       64.88       57.34      2.67 o 
 -10  -2   2      180.09      171.49      3.32 o 
  -9  -2   2      225.89      232.37      5.24 o 
  -8  -2   2       14.21       14.34      0.67 o 
  -7  -2   2      162.06      160.36      2.24 o 
  -6  -2   2      208.87      211.63      2.36 o 
  -5  -2   2      123.08      116.92      1.35 o 
  -4  -2   2      194.28      186.10      2.15 o 
  -3  -2   2     1364.07     1403.20     13.48 o 
  -2  -2   2      593.72      587.10      6.37 o 
  -1  -2   2     1845.51     1915.57     22.37 o 
   0  -2   2     2177.06     2153.08     32.24 o 
   1  -2   2     1963.31     1993.08     18.20 o 
   2  -2   2       53.31       52.47      0.70 o 
   3  -2   2     1096.93     1134.14     11.48 o 
   4  -2   2      482.35      491.27      4.97 o 
   5  -2   2      521.67      552.01      5.43 o 
   6  -2   2      226.15      255.35      2.91 o 
   7  -2   2       91.47       79.49      1.27 o 
   8  -2   2      172.01      176.08      5.19 o 
   9  -2   2       97.97       93.22      3.21 o 
  10  -2   2      134.62      134.45      3.00 o 
  11  -2   2       19.79       15.66      2.20 o 
  12  -2   2       15.90       14.62      1.93 o 
  13  -2   2       20.82       24.58      1.35 o 
 -13  -1   2        3.96        2.18      0.47 o 
 -12  -1   2       95.68      100.64      2.54 o 
 -11  -1   2       45.72       44.82      1.36 o 
 -10  -1   2       57.09       57.97      2.10 o 
  -9  -1   2       93.99       96.60      2.33 o 
  -8  -1   2       81.74       79.16      1.42 o 
  -7  -1   2      263.48      260.70      2.91 o 
  -6  -1   2       91.13       98.70      1.18 o 
  -5  -1   2       89.16       90.39      0.96 o 
  -4  -1   2       10.10       10.55      0.31 o 
  -3  -1   2        4.93        8.01      0.19 o 
  -2  -1   2      129.95      128.99      1.17 o 
  -1  -1   2     3091.23     3206.29     47.76 o 
   0  -1   2      735.86      709.93      7.25 o 
   1  -1   2     1440.76     1312.86     12.52 o 
   2  -1   2      112.86       91.63      0.82 o 
   3  -1   2       53.77       66.64      0.63 o 
   4  -1   2     1099.21     1210.61      9.91 o 
   5  -1   2     1936.37     2176.25     19.61 o 
   6  -1   2     2015.75     2070.34     20.80 o 
   7  -1   2      140.86      146.91      2.77 o 
   8  -1   2       36.37       34.39      1.09 o 
   9  -1   2      100.71       93.38      2.78 o 
  10  -1   2      342.21      340.58     11.01 o 
  11  -1   2      161.93      156.74      3.31 o 
  12  -1   2       49.63       49.84      1.38 o 
  13  -1   2        4.96        4.06      0.50 o 
 -13   0   2       22.93       21.53      0.93 o 
 -12   0   2       54.77       58.35      1.85 o 
 -11   0   2       28.29       25.05      0.90 o 
 -10   0   2       15.16       18.23      0.65 o 
  -9   0   2      119.39      118.90      2.39 o 
  -8   0   2      542.12      495.54      6.37 o 
  -7   0   2       70.44       66.45      1.37 o 
  -6   0   2      208.05      206.82      2.32 o 
  -5   0   2       14.74       13.37      0.44 o 
  -4   0   2      521.83      488.68      4.25 o 
  -3   0   2       62.36       44.39      0.50 o 
  -2   0   2      468.59      475.25      4.43 o 
  -1   0   2     1264.70     1264.78     11.73 o 
   0   0   2      137.70      125.13      1.08 o 
   1   0   2      228.19      210.09      1.81 o 
   2   0   2      489.30      472.76      3.67 o 
   3   0   2      296.43      290.85      2.42 o 
   4   0   2     1463.73     1520.20     11.85 o 
   5   0   2     1864.93     1910.53     16.44 o 
   6   0   2       61.51       56.42      1.04 o 
   7   0   2      108.60      102.02      1.81 o 
   8   0   2        6.93        7.35      0.41 o 
   9   0   2        1.32        1.80      0.30 o 
  10   0   2       27.20       36.52      0.95 o 
  11   0   2       81.83       74.83      1.61 o 
  12   0   2        7.30       11.19      0.75 o 
  13   0   2      212.81      207.98      4.06 o 
 -13   1   2        3.84        3.07      0.58 o 
 -12   1   2       95.42      104.55      2.19 o 
 -11   1   2       45.55       46.28      1.53 o 
 -10   1   2       58.12       56.71      1.49 o 
  -9   1   2       93.08       96.69      1.73 o 
  -8   1   2       81.36       78.75      1.67 o 
  -7   1   2      265.49      247.42      3.72 o 
  -6   1   2       89.45       95.10      1.65 o 
  -5   1   2       87.97       86.31      1.36 o 
  -4   1   2        9.87        9.26      0.28 o 
  -3   1   2        4.89        8.79      0.24 o 
  -2   1   2      130.17      126.82      1.46 o 
  -1   1   2     3095.16     3224.15     41.20 o 
   0   1   2      738.11      733.52     10.64 o 
   1   1   2     1437.26     1293.32     18.68 o 
   2   1   2      113.86       90.07      1.09 o 
   3   1   2       52.64       64.38      0.82 o 
   4   1   2     1107.70     1201.72     13.36 o 
   5   1   2     1944.11     2169.73     27.73 o 
   6   1   2     2014.20     2017.39     28.68 o 
   7   1   2      140.17      142.62      3.65 o 
   8   1   2       37.02       34.69      1.41 o 
   9   1   2      102.13      100.40      2.33 o 
  10   1   2      339.82      343.16      6.73 o 
  11   1   2      162.37      166.72      4.57 o 
  12   1   2       50.04       52.49      1.28 o 
  13   1   2        5.07        4.02      0.49 o 
 -12   2   2       49.61       35.14      5.78 o 
 -11   2   2       64.88       60.30      3.03 o 
 -10   2   2      180.01      179.95      2.85 o 
  -9   2   2      225.76      238.17      5.43 o 
  -8   2   2       14.31       13.97      0.58 o 
  -7   2   2      160.69      153.04      2.55 o 
  -6   2   2      210.38      208.48      2.93 o 
  -5   2   2      123.13      114.73      1.85 o 
  -4   2   2      191.99      182.04      2.20 o 
  -3   2   2     1359.06     1381.81     15.33 o 
  -2   2   2      588.27      565.14      6.64 o 
  -1   2   2     1852.26     1890.31     23.25 o 
   0   2   2     2171.85     2136.54     35.19 o 
   1   2   2     1967.60     1985.76     26.23 o 
   2   2   2       54.49       54.05      1.20 o 
   3   2   2     1096.66     1121.38     14.05 o 
   4   2   2      481.97      481.01      6.17 o 
   5   2   2      518.92      540.00      6.85 o 
   6   2   2      227.18      251.87      4.63 o 
   7   2   2       92.81       80.59      1.94 o 
   8   2   2      169.65      180.39      3.78 o 
   9   2   2       97.88       99.06      1.81 o 
  10   2   2      134.01      137.96      2.36 o 
  11   2   2       19.44       14.99      0.88 o 
 -11   3   2      134.27      134.94      7.26 o 
 -10   3   2      187.73      196.60      4.14 o 
  -9   3   2       84.99       82.07      2.02 o 
  -8   3   2      279.42      250.17      3.63 o 
  -7   3   2      239.03      226.11      3.09 o 
  -6   3   2       70.58       72.50      1.59 o 
  -5   3   2      129.21      129.47      2.12 o 
  -4   3   2      504.22      519.09      7.42 o 
  -3   3   2      101.42      122.25      2.18 o 
  -2   3   2     1039.90     1073.56     16.49 o 
  -1   3   2      421.33      416.08      6.07 o 
   0   3   2      256.99      283.15      4.67 o 
   1   3   2      538.92      521.01      6.48 o 
   2   3   2      383.75      383.29      4.74 o 
   3   3   2       45.85       47.92      1.03 o 
   4   3   2      150.49      168.75      3.16 o 
   5   3   2      618.22      676.14     10.39 o 
   6   3   2       88.72      100.70      1.72 o 
   7   3   2      167.20      158.84      3.20 o 
   8   3   2      450.90      451.32      5.90 o 
   9   3   2      808.63      797.26     11.81 o 
  10   3   2       98.02       93.05      3.20 o 
  11   3   2       62.38       58.83      5.68 o 
 -11   4   2        3.54        3.47      0.47 o 
 -10   4   2       77.34       72.54      1.75 o 
  -9   4   2       47.84       46.52      2.38 o 
  -8   4   2       94.89       82.55      2.33 o 
  -7   4   2        0.47        0.52      0.28 o 
  -6   4   2      101.99       91.74      2.12 o 
  -5   4   2       88.22       86.78      1.53 o 
  -4   4   2       90.54       82.90      1.85 o 
  -3   4   2      153.74      168.82      3.77 o 
  -2   4   2      238.49      227.34      4.15 o 
  -1   4   2      386.78      376.65      6.92 o 
   0   4   2       72.94       74.95      2.11 o 
   1   4   2      387.56      426.06      7.33 o 
   2   4   2      472.46      531.29      8.74 o 
   3   4   2       33.61       33.50      1.05 o 
   4   4   2      106.43      118.37      2.08 o 
   5   4   2       42.81       37.89      1.20 o 
   6   4   2      300.18      283.85      3.95 o 
   7   4   2      229.08      230.52      4.88 o 
   8   4   2      241.33      232.80      3.45 o 
   9   4   2      310.17      297.81      5.10 o 
  10   4   2       56.73       52.29      1.56 o 
  11   4   2       12.06        9.91      0.82 o 
 -10   5   2      145.62      132.08      2.66 o 
  -9   5   2        0.92        1.61      0.37 o 
  -8   5   2       80.44       77.45      2.74 o 
  -7   5   2      322.51      314.07      4.68 o 
  -6   5   2      171.13      154.88      3.37 o 
  -5   5   2       55.89       51.42      1.39 o 
  -4   5   2      105.47      100.89      2.97 o 
  -3   5   2       96.18       96.73      2.33 o 
  -2   5   2       46.02       47.36      1.43 o 
  -1   5   2      213.46      231.06      3.67 o 
   0   5   2      179.00      196.70      3.38 o 
   1   5   2       29.46       26.37      0.82 o 
   2   5   2       21.68       20.43      0.70 o 
   3   5   2       25.22       27.28      1.15 o 
   4   5   2      133.11      139.96      3.06 o 
   5   5   2        7.58        7.98      0.74 o 
   6   5   2      330.51      330.19      5.78 o 
   7   5   2      114.88      109.00      3.11 o 
   8   5   2      129.67      118.56      2.63 o 
   9   5   2       35.78       36.94      1.18 o 
  10   5   2       12.55       10.05      0.63 o 
  -9   6   2        8.14        9.44      0.52 o 
  -8   6   2        6.59        5.96      0.48 o 
  -7   6   2        7.59       11.18      0.65 o 
  -6   6   2       59.29       59.84      1.53 o 
  -5   6   2       75.03       77.05      2.51 o 
  -4   6   2      144.44      134.48      3.03 o 
  -3   6   2       59.71       56.61      1.76 o 
  -2   6   2       54.85       57.37      2.45 o 
  -1   6   2       85.61       70.14      6.70 o 
   2   6   2      262.57      260.27      6.37 o 
   3   6   2       30.47       31.53      1.95 o 
   4   6   2        1.67        2.04      0.29 o 
   5   6   2      104.65      124.14      2.62 o 
   6   6   2      147.11      142.38      2.99 o 
   7   6   2       48.43       43.32      1.63 o 
   8   6   2       16.27       15.70      0.67 o 
   9   6   2        8.95        8.92      0.46 o 
  -7   7   2       98.62       64.87      6.63 o 
  -6   7   2       61.00       38.36      4.61 o 
   3   7   2       87.80       76.32      8.03 o 
   4   7   2       62.06       49.70      5.82 o 
   5   7   2      124.52      100.77      9.98 o 
   6   7   2       51.15       33.89      4.26 o 
   1  -6   3      219.54      218.52     14.60 o 
   2  -6   3      158.69      137.14     14.28 o 
   3  -6   3       86.76       73.64      7.56 o 
  -7  -5   3       64.13       71.92      2.13 o 
  -6  -5   3       78.77       71.80      3.81 o 
  -5  -5   3      296.36      279.02      9.29 o 
  -4  -5   3       84.79       83.70      6.58 o 
  -3  -5   3        6.70        6.71      0.61 o 
  -2  -5   3      459.27      463.64      9.81 o 
  -1  -5   3      154.66      146.68      4.17 o 
   0  -5   3       77.02       74.94      2.16 o 
   1  -5   3      206.93      196.58      5.15 o 
   2  -5   3      497.24      506.35     11.06 o 
   3  -5   3      119.19      117.53      6.20 o 
   4  -5   3       64.59       57.99      2.09 o 
   5  -5   3       93.02       94.75      4.90 o 
   6  -5   3      156.04      152.06      3.98 o 
  10  -5   3       41.15       40.17      1.85 o 
 -11  -4   3      105.39      112.80      3.21 o 
 -10  -4   3        9.20        9.92      1.02 o 
  -8  -4   3      165.16      168.60      4.97 o 
  -7  -4   3      263.46      259.30      6.26 o 
  -6  -4   3        9.21       10.08      1.15 o 
  -5  -4   3       24.03       24.02      2.05 o 
  -4  -4   3        2.05        3.16      0.29 o 
  -3  -4   3       32.56       30.40      1.13 o 
  -2  -4   3      345.31      341.87      4.95 o 
  -1  -4   3      631.87      607.03      9.56 o 
   0  -4   3      338.76      339.73      9.84 o 
   1  -4   3      463.89      472.01     12.32 o 
   2  -4   3      260.58      283.83      6.88 o 
   3  -4   3      288.27      275.54      5.44 o 
   4  -4   3      336.49      330.22      6.00 o 
   5  -4   3       32.36       33.71      0.88 o 
   6  -4   3      351.73      330.99     11.07 o 
   7  -4   3      133.26      130.78      4.21 o 
   8  -4   3      107.18      101.88      2.45 o 
  10  -4   3      228.65      212.24      7.81 o 
  11  -4   3       66.29       59.31      1.85 o 
 -12  -3   3      280.08      298.73      8.82 o 
 -11  -3   3      178.15      187.64      5.05 o 
 -10  -3   3      307.55      304.55     10.89 o 
  -9  -3   3      163.02      165.87      3.17 o 
  -8  -3   3       18.41       22.33      1.55 o 
  -7  -3   3        0.94        1.79      0.21 o 
  -6  -3   3        5.81        9.17      1.31 o 
  -5  -3   3      198.56      192.29      2.79 o 
  -4  -3   3       94.72       82.43      1.66 o 
  -3  -3   3       30.91       33.93      0.84 o 
  -2  -3   3      501.49      538.48      7.49 o 
  -1  -3   3     1085.69     1157.97     15.50 o 
   0  -3   3     1029.54     1176.99     25.25 o 
   1  -3   3      439.71      513.51     16.24 o 
   2  -3   3      913.70     1006.12     17.93 o 
   3  -3   3      269.21      304.89      4.56 o 
   4  -3   3       63.26       63.39      2.17 o 
   5  -3   3       22.40       22.43      0.61 o 
   6  -3   3       60.63       63.99      1.30 o 
   7  -3   3       78.12       65.51      1.28 o 
   8  -3   3       71.62       60.24      1.31 o 
   9  -3   3       50.82       55.09      1.33 o 
  10  -3   3      118.17      130.15      5.86 o 
  11  -3   3       33.50       28.36      2.08 o 
  12  -3   3       87.53       94.19      2.74 o 
 -13  -2   3      154.59      173.49      5.09 o 
 -12  -2   3       74.65       75.77      2.21 o 
 -11  -2   3      258.13      257.86      6.84 o 
 -10  -2   3      243.23      240.06      4.55 o 
  -9  -2   3      520.18      512.90      7.77 o 
  -8  -2   3      228.03      225.25      3.16 o 
  -7  -2   3      218.03      224.53      3.02 o 
  -6  -2   3       92.23       97.30      1.24 o 
  -5  -2   3       81.93       77.93      0.96 o 
  -4  -2   3       52.09       54.28      0.95 o 
  -3  -2   3      890.19      888.87      8.73 o 
  -2  -2   3      338.17      343.04      3.11 o 
  -1  -2   3      671.57      697.61      6.90 o 
   0  -2   3      729.43      689.33      8.08 o 
   1  -2   3      550.39      502.53      7.11 o 
   2  -2   3     1228.41     1310.23     13.04 o 
   3  -2   3     1117.79     1199.91     12.35 o 
   4  -2   3      326.49      379.22      3.54 o 
   5  -2   3     1062.14     1034.30     10.73 o 
   6  -2   3      180.80      187.07      2.46 o 
   7  -2   3      245.44      250.97      3.44 o 
   8  -2   3       44.95       32.74      1.35 o 
   9  -2   3       61.07       66.39      1.39 o 
  10  -2   3        8.02       10.59      0.75 o 
  11  -2   3        1.24        0.90      0.35 o 
  12  -2   3       33.29       37.78      1.84 o 
 -13  -1   3       43.18       38.43      1.29 o 
 -12  -1   3      177.10      193.88      4.28 o 
 -11  -1   3       44.72       43.79      1.33 o 
 -10  -1   3      319.36      331.88      6.52 o 
  -9  -1   3      215.21      218.65      4.38 o 
  -8  -1   3      208.04      208.05      4.29 o 
  -7  -1   3       22.12       24.19      1.03 o 
  -6  -1   3       21.51       21.02      0.63 o 
  -5  -1   3       50.19       50.62      0.68 o 
  -4  -1   3       23.05       26.97      0.37 o 
  -3  -1   3      444.61      425.12      3.56 o 
  -2  -1   3      604.08      611.38      5.97 o 
  -1  -1   3     2883.75     2907.98     26.93 o 
   0  -1   3     1383.85     1356.03     15.61 o 
   1  -1   3     2742.42     2633.06     26.69 o 
   2  -1   3      763.77      729.79      5.40 o 
   3  -1   3      652.74      625.44      4.75 o 
   4  -1   3      716.58      736.39      6.27 o 
   5  -1   3      134.81      130.75      1.40 o 
   6  -1   3       53.63       49.49      0.83 o 
   7  -1   3      299.11      297.23      5.93 o 
   8  -1   3      240.90      263.91      4.22 o 
   9  -1   3      152.50      138.07      3.99 o 
  10  -1   3       12.69       14.22      0.79 o 
  11  -1   3        0.38        0.79      0.28 o 
  12  -1   3        9.98        9.75      0.91 o 
  13  -1   3       33.46       40.09      1.22 o 
 -13   0   3        1.01        1.07      0.38 o 
 -12   0   3       51.26       49.75      1.51 o 
 -11   0   3       88.50       81.74      1.80 o 
 -10   0   3       55.85       52.92      1.21 o 
  -9   0   3        2.81        3.38      0.35 o 
  -8   0   3       25.18       32.85      0.82 o 
  -7   0   3      632.34      651.28      8.74 o 
  -6   0   3       81.97       73.94      1.13 o 
  -5   0   3        3.54        2.77      0.22 o 
  -4   0   3      537.13      500.15      3.80 o 
  -3   0   3     2053.22     2121.71     20.11 o 
  -2   0   3     5180.92     5549.98     82.37 o 
  -1   0   3     3549.97     3791.06     41.01 o 
   0   0   3     1057.14     1056.86      8.11 o 
   1   0   3      788.17      706.69      4.80 o 
   2   0   3     3603.39     3482.38     32.37 o 
   3   0   3     1281.21     1207.84      9.29 o 
   4   0   3      873.00      827.52      6.36 o 
   5   0   3      125.16      115.34      1.22 o 
   6   0   3     1732.16     1790.59     26.38 o 
   7   0   3      662.46      639.21      9.80 o 
   8   0   3       17.76       24.94      1.79 o 
   9   0   3        3.58        4.34      0.39 o 
  10   0   3       28.01       28.81      1.08 o 
  11   0   3        0.06        0.73      0.42 o 
  12   0   3       63.61       68.88      1.75 o 
  13   0   3        4.13        6.85      0.49 o 
 -13   1   3       42.91       39.84      1.57 o 
 -12   1   3      175.95      205.46      3.71 o 
 -11   1   3       43.78       45.11      1.31 o 
 -10   1   3      318.48      325.93      5.11 o 
  -9   1   3      214.84      219.21      3.70 o 
  -8   1   3      208.08      202.18      3.31 o 
  -7   1   3       22.14       23.31      0.92 o 
  -6   1   3       21.81       19.85      0.64 o 
  -5   1   3       51.81       52.46      0.99 o 
  -4   1   3       22.55       24.46      0.71 o 
  -3   1   3      443.91      415.70      4.00 o 
  -2   1   3      601.73      610.88      6.18 o 
  -1   1   3     2892.60     2898.47     29.48 o 
   0   1   3     1395.93     1345.58     13.73 o 
   1   1   3     2740.84     2602.73     25.00 o 
   2   1   3      755.45      709.13      7.47 o 
   3   1   3      652.79      612.45      6.51 o 
   4   1   3      718.76      729.14     10.36 o 
   5   1   3      132.33      125.85      2.34 o 
   6   1   3       53.29       48.36      1.50 o 
   7   1   3      298.57      288.69      6.28 o 
   8   1   3      241.19      270.78      4.54 o 
   9   1   3      151.89      139.40      2.64 o 
  10   1   3       12.84       15.88      0.81 o 
  11   1   3        0.47        0.23      0.34 o 
  12   1   3       10.26       10.06      0.57 o 
  13   1   3       33.25       41.33      1.86 o 
 -12   2   3       74.18       62.82      7.54 o 
 -11   2   3      258.29      268.40     10.74 o 
 -10   2   3      244.37      249.65      4.49 o 
  -9   2   3      519.47      529.80      8.24 o 
  -8   2   3      228.82      229.81      3.20 o 
  -7   2   3      218.28      219.61      2.84 o 
  -6   2   3       91.21       92.89      1.62 o 
  -5   2   3       82.16       76.42      1.27 o 
  -4   2   3       53.13       54.37      0.95 o 
  -3   2   3      890.33      882.76      8.81 o 
  -2   2   3      339.26      344.54      3.76 o 
  -1   2   3      673.25      680.82     10.13 o 
   0   2   3      723.72      677.14      8.91 o 
   1   2   3      552.44      493.51      5.93 o 
   2   2   3     1216.90     1295.70     16.19 o 
   3   2   3     1118.79     1196.65     14.46 o 
   4   2   3      329.68      366.74      4.47 o 
   5   2   3     1066.20     1029.77     12.60 o 
   6   2   3      181.14      184.40      2.78 o 
   7   2   3      244.03      256.14      4.64 o 
   8   2   3       44.73       32.29      1.31 o 
   9   2   3       61.52       71.00      1.59 o 
  10   2   3        8.13       10.25      0.93 o 
  11   2   3        1.29        1.26      0.41 o 
 -11   3   3      177.13      183.34     15.37 o 
 -10   3   3      306.22      294.73      7.23 o 
  -9   3   3      163.84      162.18      4.50 o 
  -8   3   3       18.51       21.07      0.82 o 
  -7   3   3        0.84        1.46      0.30 o 
  -6   3   3        5.49        6.31      0.47 o 
  -5   3   3      199.77      191.10      2.87 o 
  -4   3   3       95.51       81.93      1.53 o 
  -3   3   3       31.62       36.02      0.95 o 
  -2   3   3      503.64      539.74      7.55 o 
  -1   3   3     1085.30     1205.00     17.90 o 
   0   3   3     1024.78     1188.33     14.10 o 
   1   3   3      444.41      506.78      6.37 o 
   2   3   3      910.73      987.39     14.96 o 
   3   3   3      269.26      312.66      5.50 o 
   4   3   3       64.33       64.50      2.10 o 
   5   3   3       21.92       23.34      1.16 o 
   6   3   3       59.64       59.44      1.47 o 
   7   3   3       78.18       69.08      1.77 o 
   8   3   3       71.50       61.11      1.76 o 
   9   3   3       50.69       55.54      2.19 o 
  10   3   3      117.06      121.66      5.27 o 
  11   3   3       33.29       25.78      3.32 o 
 -11   4   3      106.65      111.91      2.73 o 
 -10   4   3        9.13        9.49      0.77 o 
  -9   4   3      174.98      163.38      3.91 o 
  -8   4   3      166.11      158.53      3.28 o 
  -7   4   3      261.93      248.71      3.98 o 
  -6   4   3        9.13        9.87      0.54 o 
  -5   4   3       23.82       23.39      0.75 o 
  -4   4   3        2.18        3.42      0.30 o 
  -3   4   3       32.85       28.71      0.91 o 
  -2   4   3      343.69      332.45      5.39 o 
  -1   4   3      626.21      604.58      9.14 o 
   0   4   3      337.33      338.42      5.33 o 
   1   4   3      464.90      473.30      8.89 o 
   2   4   3      258.03      288.32      6.49 o 
   3   4   3      286.61      275.40      5.58 o 
   4   4   3      332.29      345.49      6.16 o 
   5   4   3       32.53       33.05      1.18 o 
   6   4   3      353.25      353.57      5.27 o 
   7   4   3      132.11      131.31      2.40 o 
   8   4   3      107.08      108.44      2.12 o 
   9   4   3       39.24       36.77      1.29 o 
  10   4   3      229.22      208.13      3.97 o 
  11   4   3       67.01       57.35      2.46 o 
 -10   5   3        1.78        1.70      0.40 o 
  -9   5   3       11.38       10.27      0.72 o 
  -8   5   3       87.74       79.86      1.95 o 
  -7   5   3       63.39       68.08      1.71 o 
  -6   5   3       79.54       71.57      1.69 o 
  -5   5   3      297.02      265.88      4.25 o 
  -4   5   3       84.56       81.21      2.22 o 
  -3   5   3        6.59        6.70      0.39 o 
  -2   5   3      459.13      460.50      6.77 o 
  -1   5   3      153.13      158.67      2.55 o 
   0   5   3       76.15       77.54      1.23 o 
   1   5   3      206.34      200.60      2.85 o 
   2   5   3      493.28      515.57      7.09 o 
   3   5   3      119.07      118.20      4.06 o 
   4   5   3       63.41       62.04      2.36 o 
   5   5   3       90.99       95.82      3.95 o 
   6   5   3      155.94      154.52      2.83 o 
   7   5   3       14.54       13.00      1.46 o 
   8   5   3       88.13       78.12      1.93 o 
   9   5   3       10.36       10.31      0.63 o 
  10   5   3       40.98       34.75      1.11 o 
  -9   6   3       43.55       40.89      1.10 o 
  -8   6   3       24.20       21.24      0.81 o 
  -7   6   3       23.70       28.56      0.98 o 
  -6   6   3       33.45       33.86      1.22 o 
  -5   6   3       75.38       79.20      1.89 o 
  -4   6   3       44.13       41.78      1.06 o 
  -3   6   3      371.73      358.91      5.43 o 
  -2   6   3      524.47      513.78      9.09 o 
  -1   6   3       79.08       87.28      2.06 o 
   0   6   3      115.67      117.51      3.07 o 
   1   6   3      220.71      229.12      5.47 o 
   2   6   3      158.07      163.94      5.02 o 
   3   6   3       87.18       89.07      1.94 o 
   4   6   3        6.80        8.62      1.14 o 
   5   6   3       44.32       47.58      4.71 o 
   6   6   3       16.47       14.27      1.13 o 
   7   6   3       76.64       79.31      1.86 o 
   8   6   3       66.29       65.73      1.61 o 
   3   7   3       79.68       69.41      7.41 o 
   4   7   3       50.35       42.14      5.12 o 
   5   7   3       22.15       20.26      3.16 o 
   6   7   3       32.08       29.92      3.82 o 
  -2  -6   4       85.75       75.92     14.63 o 
   1  -6   4      141.87      160.08     23.32 o 
   2  -6   4      109.57      107.99     11.69 o 
   3  -6   4      305.66      311.86     41.86 o 
  -6  -5   4       35.59       30.37      1.15 o 
  -5  -5   4       19.95       25.34      2.57 o 
  -4  -5   4      118.59      115.62      4.30 o 
  -3  -5   4       46.09       47.67      2.17 o 
  -2  -5   4       11.22       11.12      1.07 o 
  -1  -5   4       44.54       41.91      1.41 o 
   0  -5   4      299.23      320.93      9.19 o 
   1  -5   4       88.46       87.41      2.42 o 
   2  -5   4      165.95      179.53      4.71 o 
   3  -5   4       59.27       61.35      2.63 o 
   4  -5   4       86.19       84.90      3.54 o 
   5  -5   4        1.81        2.12      0.33 o 
   6  -5   4       93.12       87.06      2.45 o 
  10  -5   4       24.01       23.47      1.26 o 
 -11  -4   4       51.83       57.05      2.89 o 
 -10  -4   4      108.02      111.79      4.48 o 
  -8  -4   4      180.78      175.14      3.77 o 
  -7  -4   4       21.16       21.33      2.88 o 
  -6  -4   4       29.85       28.84      3.17 o 
  -5  -4   4      193.42      202.97      5.00 o 
  -4  -4   4        1.99        1.84      0.26 o 
  -3  -4   4       18.23       18.76      0.74 o 
  -2  -4   4       96.91       97.29      1.93 o 
  -1  -4   4      134.89      138.45      3.12 o 
   0  -4   4      404.14      445.00      8.26 o 
   1  -4   4      566.77      562.96      9.55 o 
   2  -4   4      269.00      260.48      4.39 o 
   3  -4   4      330.40      347.38      5.04 o 
   4  -4   4      169.03      165.37      3.72 o 
   5  -4   4       60.19       54.47      1.30 o 
   6  -4   4      139.23      131.26      3.57 o 
   7  -4   4       46.20       41.61      2.99 o 
   8  -4   4       92.02       85.08      3.11 o 
  10  -4   4       22.92       22.78      1.38 o 
  11  -4   4        0.71        1.08      0.31 o 
 -12  -3   4       64.88       66.38      1.99 o 
 -11  -3   4      292.55      298.28      7.64 o 
 -10  -3   4      320.18      318.08      8.27 o 
  -9  -3   4      113.23      109.32      2.70 o 
  -8  -3   4       20.47       21.31      2.13 o 
  -7  -3   4      119.55      111.83      2.37 o 
  -6  -3   4      103.48       98.90      2.71 o 
  -5  -3   4      280.07      242.44      3.70 o 
  -4  -3   4      156.48      172.62      2.62 o 
  -3  -3   4      537.87      539.47      7.04 o 
  -2  -3   4      171.06      190.38      2.68 o 
  -1  -3   4      919.11     1047.41     16.64 o 
   0  -3   4      440.71      488.69     12.02 o 
   1  -3   4      636.47      749.93     14.00 o 
   2  -3   4      498.83      492.98      7.62 o 
   3  -3   4        5.69        7.34      1.02 o 
   4  -3   4      346.04      340.63      6.94 o 
   5  -3   4       78.37       77.50      1.38 o 
   6  -3   4       27.41       29.50      1.11 o 
   7  -3   4      271.57      252.68      4.37 o 
   8  -3   4      106.57      110.89      2.30 o 
   9  -3   4      128.50      125.77      3.50 o 
  10  -3   4       75.87       83.22      4.56 o 
  11  -3   4       49.02       54.60      1.75 o 
  12  -3   4       66.82       69.40      2.67 o 
 -13  -2   4       12.81       10.98      0.99 o 
 -12  -2   4      123.96      142.30      3.72 o 
 -11  -2   4      158.64      164.23      4.60 o 
 -10  -2   4        1.81        1.47      0.30 o 
  -9  -2   4      403.30      399.72      5.82 o 
  -8  -2   4     1432.39     1393.56     24.34 o 
  -7  -2   4      755.00      722.04      9.06 o 
  -6  -2   4      477.68      447.58      5.84 o 
  -5  -2   4      480.73      453.11      4.86 o 
  -4  -2   4      481.69      470.87      5.48 o 
  -3  -2   4       67.87       74.76      1.22 o 
  -2  -2   4      611.55      645.93      6.29 o 
  -1  -2   4     2448.66     2591.95     29.54 o 
   0  -2   4     1193.52     1182.90     11.18 o 
   1  -2   4     1156.43     1198.51     12.82 o 
   2  -2   4     3657.98     3902.74     44.01 o 
   3  -2   4     1155.60     1254.72     11.65 o 
   4  -2   4      123.35      125.89      1.36 o 
   5  -2   4      356.61      347.69      5.00 o 
   6  -2   4      256.16      252.62      3.42 o 
   7  -2   4      105.62       95.77      1.63 o 
   8  -2   4      201.33      218.70      4.09 o 
   9  -2   4      188.37      179.38      3.62 o 
  10  -2   4      109.44      109.63      3.76 o 
  11  -2   4      103.33      123.44      3.43 o 
  12  -2   4       25.50       24.52      1.09 o 
 -13  -1   4       27.81       24.07      1.04 o 
 -12  -1   4        1.58        1.31      0.38 o 
 -11  -1   4       68.72       73.13      1.81 o 
 -10  -1   4       22.86       22.76      0.86 o 
  -9  -1   4      565.39      545.84      8.83 o 
  -8  -1   4      671.52      679.07      8.86 o 
  -7  -1   4      200.18      206.20      3.07 o 
  -6  -1   4      744.29      756.72      7.84 o 
  -5  -1   4      127.39      132.41      1.42 o 
  -4  -1   4      742.32      767.70      7.10 o 
  -3  -1   4       90.46       92.52      0.88 o 
  -2  -1   4     1093.56     1089.38      8.25 o 
  -1  -1   4      608.98      573.85      4.45 o 
   0  -1   4      955.98      952.19      7.16 o 
   1  -1   4       29.91       22.66      0.34 o 
   2  -1   4      345.30      328.18      2.43 o 
   3  -1   4     1515.14     1489.01     11.24 o 
   4  -1   4       76.24       81.69      0.85 o 
   5  -1   4      127.49      130.08      1.69 o 
   6  -1   4      655.16      644.74      7.35 o 
   7  -1   4       12.27       14.93      1.08 o 
   8  -1   4      238.13      226.81      4.16 o 
   9  -1   4      190.81      195.11      5.30 o 
  10  -1   4      244.77      267.14      6.29 o 
  11  -1   4       77.81       71.42      2.00 o 
  12  -1   4       23.11       21.84      1.44 o 
 -13   0   4       40.11       44.18      1.28 o 
 -12   0   4        0.14        0.31      0.38 o 
 -11   0   4      133.21      131.98      2.48 o 
 -10   0   4       52.23       55.93      1.25 o 
  -9   0   4       20.46       18.70      0.70 o 
  -8   0   4      124.23      124.43      2.13 o 
  -7   0   4     1067.26     1064.98     15.64 o 
  -6   0   4       90.93       96.12      1.38 o 
  -5   0   4      264.88      279.20      2.86 o 
  -4   0   4     1454.47     1503.25     11.98 o 
  -3   0   4     1228.27     1257.51     11.18 o 
  -2   0   4     3457.10     3364.72     35.91 o 
  -1   0   4       80.01       87.47      1.05 o 
   0   0   4      767.05      786.22      7.35 o 
   1   0   4      148.82      145.43      1.09 o 
   2   0   4       93.54       97.63      0.86 o 
   3   0   4      690.15      640.44      4.71 o 
   4   0   4       81.56       62.78      0.73 o 
   5   0   4       64.28       61.57      0.86 o 
   6   0   4      276.67      233.61      4.24 o 
   7   0   4      349.07      358.91      9.00 o 
   8   0   4       91.88       81.03      2.99 o 
   9   0   4      200.58      213.39      4.02 o 
  10   0   4      468.23      437.12      6.51 o 
  11   0   4       46.09       50.68      1.51 o 
  12   0   4       19.13       19.28      1.01 o 
  13   0   4       62.98       79.70      1.70 o 
 -13   1   4       27.89       24.72      1.16 o 
 -12   1   4        1.59        1.15      0.36 o 
 -11   1   4       67.62       74.76      1.73 o 
 -10   1   4       22.57       23.30      0.96 o 
  -9   1   4      564.98      548.27      7.73 o 
  -8   1   4      676.89      665.86      7.84 o 
  -7   1   4      198.47      194.62      3.43 o 
  -6   1   4      744.63      736.58      9.37 o 
  -5   1   4      126.05      125.78      1.98 o 
  -4   1   4      740.13      753.78      9.02 o 
  -3   1   4       92.50       93.25      1.32 o 
  -2   1   4     1096.32     1091.07     12.41 o 
  -1   1   4      609.99      573.27      5.37 o 
   0   1   4      955.03      942.23      8.98 o 
   1   1   4       31.14       22.91      0.39 o 
   2   1   4      347.33      320.91      3.74 o 
   3   1   4     1513.28     1451.36     17.55 o 
   4   1   4       76.65       82.94      1.61 o 
   5   1   4      127.88      130.76      2.06 o 
   6   1   4      654.83      632.10     13.39 o 
   7   1   4       12.20       16.52      1.12 o 
   8   1   4      236.43      229.33      3.69 o 
   9   1   4      191.93      193.86      3.34 o 
  10   1   4      244.21      265.35      4.37 o 
  11   1   4       78.54       73.84      2.65 o 
  12   1   4       22.34       21.98      1.79 o 
 -12   2   4      123.84      111.68      9.77 o 
 -11   2   4      158.69      173.82      5.08 o 
 -10   2   4        1.88        1.96      0.37 o 
  -9   2   4      402.04      409.10      6.94 o 
  -8   2   4     1433.64     1417.96     19.90 o 
  -7   2   4      753.68      706.15      7.74 o 
  -6   2   4      477.79      447.16      5.23 o 
  -5   2   4      483.47      444.35      5.02 o 
  -4   2   4      486.37      460.44      5.11 o 
  -3   2   4       68.44       76.50      1.08 o 
  -2   2   4      616.94      646.83      6.68 o 
  -1   2   4     2452.01     2580.20     28.16 o 
   0   2   4     1191.47     1179.23     13.53 o 
   1   2   4     1152.16     1183.00     12.43 o 
   2   2   4     3663.20     3903.70     42.20 o 
   3   2   4     1166.01     1242.47     17.62 o 
   4   2   4      121.51      124.54      1.90 o 
   5   2   4      357.15      351.63      4.93 o 
   6   2   4      255.19      256.05      4.31 o 
   7   2   4      105.58       99.97      2.00 o 
   8   2   4      200.85      219.89      4.21 o 
   9   2   4      185.78      187.79      3.60 o 
  10   2   4      108.27      107.17      2.32 o 
  11   2   4      103.60      123.82      9.04 o 
 -11   3   4      291.57      286.62     11.94 o 
 -10   3   4      321.84      316.32      7.60 o 
  -9   3   4      114.54      116.10      2.71 o 
  -8   3   4       20.17       20.63      1.02 o 
  -7   3   4      119.96      109.12      2.12 o 
  -6   3   4      103.46       95.74      1.61 o 
  -5   3   4      281.55      238.44      4.20 o 
  -4   3   4      157.39      171.82      2.46 o 
  -3   3   4      530.74      529.65      6.43 o 
  -2   3   4      173.26      192.86      2.58 o 
  -1   3   4      920.41     1059.58     12.12 o 
   0   3   4      442.27      490.23      5.83 o 
   1   3   4      641.38      745.00      8.86 o 
   2   3   4      496.31      503.19      7.20 o 
   3   3   4        5.80        8.34      0.47 o 
   4   3   4      344.55      349.58      8.72 o 
   5   3   4       78.75       78.96      2.18 o 
   6   3   4       27.13       29.70      1.39 o 
   7   3   4      270.33      250.30      3.58 o 
   8   3   4      106.94      117.28      2.66 o 
   9   3   4      128.90      123.66      3.84 o 
  10   3   4       75.73       77.14      5.48 o 
  11   3   4       48.56       43.72      5.63 o 
 -11   4   4       52.74       52.86      1.63 o 
 -10   4   4      108.58      110.58      2.54 o 
  -9   4   4       92.84       95.11      2.23 o 
  -8   4   4      181.20      171.49      3.06 o 
  -7   4   4       21.76       21.22      0.80 o 
  -6   4   4       29.06       25.50      0.84 o 
  -5   4   4      193.59      200.80      2.89 o 
  -4   4   4        2.16        2.11      0.28 o 
  -3   4   4       17.60       18.57      0.67 o 
  -2   4   4       97.85       97.20      1.97 o 
  -1   4   4      135.24      140.71      2.50 o 
   0   4   4      402.57      456.47      6.21 o 
   1   4   4      563.85      572.49     10.76 o 
   2   4   4      270.81      262.14      4.04 o 
   3   4   4      333.08      352.17      4.60 o 
   4   4   4      167.31      162.73      3.39 o 
   5   4   4       60.51       60.07      2.50 o 
   6   4   4      139.18      134.06      2.52 o 
   7   4   4       45.53       43.95      2.61 o 
   8   4   4       92.34       86.05      2.01 o 
   9   4   4        6.62        8.21      1.82 o 
  10   4   4       23.12       21.55      1.01 o 
  11   4   4        0.73        0.92      0.47 o 
 -10   5   4       32.52       29.62      0.95 o 
  -9   5   4       16.29       14.12      0.82 o 
  -8   5   4        5.92        5.31      0.60 o 
  -7   5   4      141.45      137.18      2.82 o 
  -6   5   4       35.74       30.59      0.93 o 
  -5   5   4       20.19       22.95      0.86 o 
  -4   5   4      117.90      108.03      2.06 o 
  -3   5   4       45.89       44.52      1.31 o 
  -2   5   4       11.25       12.56      0.53 o 
  -1   5   4       43.93       40.30      1.04 o 
   0   5   4      298.28      329.31      4.30 o 
   1   5   4       88.24       88.95      1.46 o 
   2   5   4      166.42      183.24      2.78 o 
   3   5   4       59.97       64.57      2.25 o 
   4   5   4       84.91       84.33      1.77 o 
   5   5   4        1.73        1.73      0.31 o 
   6   5   4       93.08       86.65      1.84 o 
   7   5   4      204.08      195.11      3.85 o 
   8   5   4       46.54       43.85      1.30 o 
   9   5   4       58.52       57.49      2.21 o 
  10   5   4       24.38       21.69      0.78 o 
  -8   6   4       57.66       57.96      1.48 o 
  -7   6   4       24.43       25.80      1.00 o 
  -6   6   4      202.59      219.42      4.45 o 
  -5   6   4       75.49       75.58      1.76 o 
  -4   6   4      129.73      125.62      2.53 o 
  -3   6   4       33.61       37.80      0.98 o 
  -2   6   4       87.80       84.84      1.75 o 
  -1   6   4      396.48      406.81      6.66 o 
   0   6   4      371.36      382.99      7.18 o 
   1   6   4      141.91      151.97      2.91 o 
   2   6   4      111.25      122.52      3.16 o 
   3   6   4      307.10      323.81      8.19 o 
   4   6   4       48.96       52.71      1.35 o 
   5   6   4       32.69       38.60      1.54 o 
   6   6   4       25.24       20.44      1.12 o 
   7   6   4       28.92       33.22      1.31 o 
   8   6   4      105.62      110.35      3.95 o 
   2   7   4        0.90        1.20      1.10 o 
   3   7   4       28.51       24.53      3.54 o 
   4   7   4       13.07       11.12      2.46 o 
   5   7   4       41.33       35.27      4.34 o 
  -4  -6   5       74.88       64.13     13.48 o 
  -3  -6   5      114.83      110.42     18.57 o 
  -2  -6   5      124.57      131.87     20.54 o 
  -1  -6   5      168.15      175.00     24.31 o 
   1  -6   5       35.79       47.80     11.08 o 
 -10  -5   5       10.36       11.52      0.98 o 
  -6  -5   5       32.49       28.17      1.12 o 
  -5  -5   5      119.30      115.88      3.75 o 
  -4  -5   5      297.09      292.53     15.40 o 
  -3  -5   5       30.04       28.34      1.82 o 
  -2  -5   5       20.70       21.43      2.30 o 
  -1  -5   5      692.64      714.57     15.82 o 
   0  -5   5       61.05       58.84      2.42 o 
   1  -5   5      179.61      166.59      6.69 o 
   2  -5   5      227.63      234.02      5.48 o 
   3  -5   5      286.00      295.88      8.08 o 
   4  -5   5       21.38       22.99      2.17 o 
   5  -5   5        1.89        1.94      0.40 o 
 -11  -4   5      169.89      164.91      4.43 o 
 -10  -4   5      195.49      195.68      7.13 o 
  -8  -4   5       21.25       24.29      0.86 o 
  -7  -4   5      177.33      180.36      3.82 o 
  -6  -4   5      221.80      222.05      4.21 o 
  -5  -4   5      131.75      124.84      5.44 o 
  -4  -4   5      127.39      121.11      3.77 o 
  -3  -4   5       45.89       42.81      1.55 o 
  -2  -4   5      154.48      153.61      2.89 o 
  -1  -4   5      140.98      135.56      2.40 o 
   0  -4   5      246.43      253.45      4.00 o 
   1  -4   5      133.21      144.52      2.34 o 
   2  -4   5      284.20      279.99      3.77 o 
   3  -4   5      858.65      858.21     15.32 o 
   4  -4   5      115.87      113.14      2.29 o 
   5  -4   5      583.39      582.58      9.57 o 
   6  -4   5        8.79        9.74      0.96 o 
   7  -4   5        4.84        5.43      0.74 o 
   9  -4   5       23.42       22.51      1.43 o 
  10  -4   5       23.76       29.30      1.13 o 
 -12  -3   5      228.06      250.39      6.36 o 
 -11  -3   5       36.16       34.40      1.50 o 
 -10  -3   5      108.64      105.04      3.16 o 
  -9  -3   5       99.25       98.16      2.11 o 
  -8  -3   5      243.31      252.18      4.03 o 
  -7  -3   5       98.47       96.01      1.68 o 
  -6  -3   5       72.52       66.04      1.44 o 
  -5  -3   5      207.10      197.52      3.21 o 
  -4  -3   5      532.27      497.77      7.13 o 
  -3  -3   5      146.69      148.05      2.45 o 
  -2  -3   5      907.39      904.28     10.98 o 
  -1  -3   5      482.33      485.95      6.32 o 
   0  -3   5       91.72      104.01      1.50 o 
   1  -3   5      377.77      406.31      7.19 o 
   2  -3   5      209.43      196.09      2.71 o 
   3  -3   5      827.98      816.54      9.47 o 
   4  -3   5       45.67       45.75      1.67 o 
   5  -3   5       19.38       15.67      0.49 o 
   6  -3   5       54.02       53.14      0.98 o 
   7  -3   5      423.67      408.52      6.39 o 
   8  -3   5       70.08       66.07      2.69 o 
   9  -3   5       92.03       93.20      2.79 o 
  10  -3   5       11.96       15.43      0.85 o 
  11  -3   5       20.03       27.68      1.07 o 
 -12  -2   5      234.23      256.79      6.49 o 
 -11  -2   5      132.44      132.37      3.74 o 
 -10  -2   5       62.00       59.05      2.85 o 
  -9  -2   5       12.13       11.65      0.53 o 
  -8  -2   5       81.24       86.94      1.73 o 
  -7  -2   5      151.97      150.68      2.79 o 
  -6  -2   5      268.57      264.52      3.52 o 
  -5  -2   5      358.52      370.19      4.15 o 
  -4  -2   5      365.93      405.20      4.41 o 
  -3  -2   5      256.05      273.31      2.75 o 
  -2  -2   5      382.89      394.85      4.01 o 
  -1  -2   5      189.10      180.19      1.89 o 
   0  -2   5      780.44      867.19      8.23 o 
   1  -2   5       78.90       77.38      1.18 o 
   2  -2   5      299.92      317.49      2.83 o 
   3  -2   5      777.23      774.54      6.66 o 
   4  -2   5      438.29      441.96      4.15 o 
   5  -2   5      455.71      476.35      5.21 o 
   6  -2   5      202.60      203.22      2.62 o 
   7  -2   5      681.67      661.41     10.03 o 
   8  -2   5      126.66      121.10      4.13 o 
   9  -2   5       41.34       41.71      1.66 o 
  10  -2   5      255.29      278.49      6.48 o 
  11  -2   5       27.90       29.42      1.80 o 
  12  -2   5       45.17       47.44      2.03 o 
 -13  -1   5        1.23        2.02      0.42 o 
 -12  -1   5       44.19       46.37      1.35 o 
 -11  -1   5      319.49      334.30      5.84 o 
 -10  -1   5       24.17       19.90      0.95 o 
  -9  -1   5      256.82      247.22      5.13 o 
  -8  -1   5       14.48       15.41      0.51 o 
  -7  -1   5      396.33      399.60      6.33 o 
  -6  -1   5      867.61      899.54     11.37 o 
  -5  -1   5      475.40      538.19      5.56 o 
  -4  -1   5     1521.03     1655.53     16.18 o 
  -3  -1   5     1531.97     1666.56     14.21 o 
  -2  -1   5     1815.36     1914.24     15.07 o 
  -1  -1   5     1486.17     1510.41     11.14 o 
   0  -1   5      299.82      309.53      2.72 o 
   1  -1   5      274.76      274.51      2.18 o 
   2  -1   5      343.97      346.42      2.73 o 
   3  -1   5       80.99       74.74      0.85 o 
   4  -1   5      515.71      537.33      4.98 o 
   5  -1   5       41.13       41.45      1.15 o 
   6  -1   5     1059.46     1014.21     14.67 o 
   7  -1   5        3.56        2.86      0.34 o 
   8  -1   5      769.91      771.74     13.09 o 
   9  -1   5       39.73       47.66      1.29 o 
  10  -1   5      176.21      185.48      3.69 o 
  11  -1   5        2.40        0.59      0.31 o 
  12  -1   5       36.64       34.41      1.20 o 
 -13   0   5       20.95       25.79      0.91 o 
 -12   0   5       24.95       23.01      1.02 o 
 -11   0   5       35.79       37.42      1.48 o 
 -10   0   5       19.40       18.90      0.81 o 
  -9   0   5       82.76       70.73      1.74 o 
  -8   0   5       53.99       55.59      1.08 o 
  -7   0   5        0.15        0.23      0.16 o 
  -6   0   5       17.54       31.60      1.23 o 
  -5   0   5        4.04        3.60      0.26 o 
  -4   0   5     3612.96     3995.53     39.33 o 
  -3   0   5      239.74      253.56      2.48 o 
  -2   0   5     2224.75     2304.81     18.60 o 
  -1   0   5       77.88      104.43      0.97 o 
   0   0   5      386.88      417.47      3.19 o 
   1   0   5      431.46      431.46      3.20 o 
   2   0   5      164.22      169.03      1.32 o 
   3   0   5      410.08      383.12      3.50 o 
   4   0   5     1255.69     1302.50     12.72 o 
   5   0   5      139.16      123.82      2.46 o 
   6   0   5       46.80       39.20      1.09 o 
   7   0   5       36.03       35.32      1.71 o 
   8   0   5      193.52      195.75      3.43 o 
   9   0   5      268.57      276.49      3.99 o 
  10   0   5        4.43        4.07      0.56 o 
  11   0   5        5.75        7.71      0.65 o 
  12   0   5      140.79      122.94      2.67 o 
 -13   1   5        1.08        1.51      0.43 o 
 -12   1   5       44.93       48.22      1.28 o 
 -11   1   5      319.04      334.09      5.28 o 
 -10   1   5       24.51       21.04      0.96 o 
  -9   1   5      255.27      251.58      4.15 o 
  -8   1   5       13.56       13.54      0.56 o 
  -7   1   5      395.56      384.80      5.21 o 
  -6   1   5      871.03      867.76     10.77 o 
  -5   1   5      476.13      534.85      8.65 o 
  -4   1   5     1524.26     1641.27     18.50 o 
  -3   1   5     1531.40     1642.54     18.20 o 
  -2   1   5     1816.50     1901.18     19.14 o 
  -1   1   5     1483.13     1503.71     15.05 o 
   0   1   5      300.65      308.13      3.23 o 
   1   1   5      274.23      268.84      3.35 o 
   2   1   5      344.37      336.54      3.97 o 
   3   1   5       80.13       74.31      1.43 o 
   4   1   5      515.07      532.99      6.59 o 
   5   1   5       41.31       40.76      1.36 o 
   6   1   5     1060.63     1004.32     22.37 o 
   7   1   5        3.60        2.94      0.31 o 
   8   1   5      766.12      770.31     10.80 o 
   9   1   5       40.29       47.98      2.33 o 
  10   1   5      175.72      179.80      5.10 o 
  11   1   5        2.52        1.60      0.36 o 
  12   1   5       35.96       34.27      1.34 o 
 -11   2   5      132.58      137.09      5.82 o 
 -10   2   5       61.46       62.59      3.23 o 
  -9   2   5       11.91       12.08      0.67 o 
  -8   2   5       81.18       85.48      1.55 o 
  -7   2   5      152.16      150.15      2.14 o 
  -6   2   5      267.99      260.72      3.42 o 
  -5   2   5      357.55      363.81      4.47 o 
  -4   2   5      365.20      395.22      4.62 o 
  -3   2   5      256.33      270.20      3.15 o 
  -2   2   5      386.33      404.39      4.66 o 
  -1   2   5      191.05      180.89      2.24 o 
   0   2   5      781.18      862.09      9.57 o 
   1   2   5       79.16       75.45      1.01 o 
   2   2   5      299.49      317.92      4.87 o 
   3   2   5      774.41      763.11      9.54 o 
   4   2   5      437.09      447.75      8.05 o 
   5   2   5      457.89      478.84      9.26 o 
   6   2   5      202.29      207.56      4.19 o 
   7   2   5      681.84      667.92     12.39 o 
   8   2   5      127.27      124.58      2.34 o 
   9   2   5       41.71       42.95      1.60 o 
  10   2   5      255.75      271.33     12.55 o 
 -11   3   5       36.79       32.43      3.89 o 
 -10   3   5      109.00      106.90      3.57 o 
  -9   3   5       99.82       96.55      3.01 o 
  -8   3   5      244.76      243.12      4.75 o 
  -7   3   5       99.30       91.66      1.87 o 
  -6   3   5       72.33       65.93      1.12 o 
  -5   3   5      207.53      195.53      2.97 o 
  -4   3   5      532.22      498.43      6.42 o 
  -3   3   5      147.52      150.66      2.10 o 
  -2   3   5      911.47      918.16     10.10 o 
  -1   3   5      478.64      491.95      6.00 o 
   0   3   5       93.09      105.61      2.15 o 
   1   3   5      379.34      406.21      5.66 o 
   2   3   5      211.12      200.40      2.77 o 
   3   3   5      827.70      818.79     13.31 o 
   4   3   5       46.33       46.14      2.15 o 
   5   3   5       19.56       16.92      0.87 o 
   6   3   5       54.73       53.15      1.67 o 
   7   3   5      420.86      406.57      5.47 o 
   8   3   5       71.44       66.52      2.70 o 
   9   3   5       93.26       84.56      2.59 o 
  10   3   5       11.89       12.33      2.64 o 
 -11   4   5      171.19      165.96      5.07 o 
 -10   4   5      195.49      187.53      4.18 o 
  -9   4   5       35.54       34.61      1.33 o 
  -8   4   5       20.96       22.10      0.91 o 
  -7   4   5      177.64      171.77      2.70 o 
  -6   4   5      223.03      215.35      3.40 o 
  -5   4   5      131.56      124.24      2.02 o 
  -4   4   5      127.64      118.71      1.91 o 
  -3   4   5       45.30       41.41      1.23 o 
  -2   4   5      153.78      152.69      2.75 o 
  -1   4   5      139.95      135.04      2.16 o 
   0   4   5      245.67      252.86      3.54 o 
   1   4   5      132.45      146.14      2.15 o 
   2   4   5      286.19      281.90      3.83 o 
   3   4   5      856.46      852.33     11.81 o 
   4   4   5      118.24      121.56      2.36 o 
   5   4   5      584.52      591.14      9.16 o 
   6   4   5        8.50        8.04      0.63 o 
   7   4   5        4.63        4.43      0.46 o 
   8   4   5      251.61      229.21      4.06 o 
   9   4   5       22.49       20.91      1.05 o 
  10   4   5       23.63       23.78      1.51 o 
 -10   5   5       10.02       10.92      0.69 o 
  -9   5   5        4.78        2.49      0.43 o 
  -8   5   5      486.11      469.12      8.43 o 
  -7   5   5       49.17       54.07      1.55 o 
  -6   5   5       33.40       29.36      1.25 o 
  -5   5   5      119.74      116.31      2.03 o 
  -4   5   5      297.11      288.44      4.08 o 
  -3   5   5       29.86       29.35      0.82 o 
  -2   5   5       20.93       22.42      0.69 o 
  -1   5   5      694.48      734.28     12.58 o 
   0   5   5       60.36       60.52      1.98 o 
   1   5   5      179.07      176.12      3.61 o 
   2   5   5      228.53      241.17      4.00 o 
   3   5   5      284.43      291.67      5.26 o 
   4   5   5       20.96       21.50      2.09 o 
   5   5   5        1.91        1.48      0.32 o 
   6   5   5      142.57      146.09      3.56 o 
   7   5   5       49.80       48.39      1.40 o 
   8   5   5       54.28       56.79      2.15 o 
   9   5   5       42.14       39.68      1.94 o 
  -8   6   5       26.31       28.69      1.23 o 
  -7   6   5       31.54       30.96      1.01 o 
  -6   6   5        6.10        6.80      0.61 o 
  -5   6   5       10.57       11.63      0.66 o 
  -4   6   5       74.85       75.92      1.78 o 
  -3   6   5      115.54      115.31      2.41 o 
  -2   6   5      124.78      134.88      2.81 o 
  -1   6   5      167.55      176.60      3.17 o 
   0   6   5      308.25      322.20      5.33 o 
   1   6   5       35.77       36.91      0.85 o 
   2   6   5       60.84       65.68      1.31 o 
   3   6   5      206.58      231.60      4.56 o 
   4   6   5       16.11       15.49      0.73 o 
   5   6   5       27.18       29.46      1.48 o 
   6   6   5       28.24       26.48      0.87 o 
   7   6   5       57.38       49.66      1.62 o 
   2   7   5        0.28        1.11      1.03 o 
   3   7   5        9.20        7.16      1.94 o 
   4   7   5       45.64       43.91      5.03 o 
   5   7   5        0.95        2.66      1.19 o 
  -3  -6   6        3.49        9.61      7.86 o 
  -2  -6   6      110.27      113.59     17.61 o 
  -1  -6   6      228.70      253.20     32.34 o 
 -10  -5   6       16.65       17.78      1.06 o 
  -5  -5   6       46.56       51.23      1.37 o 
  -4  -5   6       63.51       71.81      1.75 o 
  -3  -5   6       65.78       71.62      2.77 o 
  -2  -5   6      362.15      373.09     11.73 o 
  -1  -5   6      290.61      301.92      7.31 o 
   0  -5   6      337.00      319.25     11.80 o 
   1  -5   6      652.46      614.58     14.14 o 
   2  -5   6      201.81      194.72      5.55 o 
   3  -5   6        1.57        3.16      0.37 o 
   4  -5   6      484.09      487.19     16.44 o 
   5  -5   6      351.44      327.49      8.12 o 
   9  -5   6       54.34       64.37      2.66 o 
 -11  -4   6        6.58        7.67      0.57 o 
 -10  -4   6        5.81        6.22      0.76 o 
  -9  -4   6       88.69       93.02      3.81 o 
  -7  -4   6      412.27      392.22      6.84 o 
  -6  -4   6       57.72       54.65      1.41 o 
  -5  -4   6       65.49       57.08      1.86 o 
  -4  -4   6       69.30       74.13      2.26 o 
  -3  -4   6       45.88       47.72      0.99 o 
  -2  -4   6      201.02      200.41      3.06 o 
  -1  -4   6       62.26       59.16      1.14 o 
   0  -4   6      151.43      152.89      2.37 o 
   1  -4   6       26.03       28.59      1.12 o 
   2  -4   6      244.37      249.55      5.12 o 
   3  -4   6      521.75      501.47      9.47 o 
   4  -4   6      396.13      386.42      6.73 o 
   5  -4   6     1008.86     1009.07     21.64 o 
   6  -4   6       86.56       83.72      2.98 o 
   7  -4   6       77.30       73.39      2.98 o 
   9  -4   6       67.10       74.03      3.04 o 
  10  -4   6       34.36       41.36      1.37 o 
 -12  -3   6      125.31      136.41      3.58 o 
 -11  -3   6       93.90      100.07      2.85 o 
 -10  -3   6       55.21       57.27      1.95 o 
  -9  -3   6      112.62      114.00      3.27 o 
  -8  -3   6       63.95       65.70      1.54 o 
  -7  -3   6       47.59       55.53      1.10 o 
  -6  -3   6       36.74       30.41      1.06 o 
  -5  -3   6      234.22      244.38      3.56 o 
  -4  -3   6      223.03      236.88      3.19 o 
  -3  -3   6      122.13      112.18      1.75 o 
  -2  -3   6      108.91      110.45      1.55 o 
  -1  -3   6      145.71      138.87      1.96 o 
   0  -3   6       72.57       73.74      1.36 o 
   1  -3   6      232.69      243.24      3.22 o 
   2  -3   6      227.30      216.47      4.29 o 
   3  -3   6      129.60      131.46      2.05 o 
   4  -3   6      291.81      282.40      4.85 o 
   5  -3   6       14.97       15.62      0.96 o 
   6  -3   6       46.91       42.59      1.67 o 
   7  -3   6      123.01      116.19      2.48 o 
   8  -3   6        0.41        0.73      0.30 o 
   9  -3   6       58.24       57.98      1.96 o 
  10  -3   6       13.46       18.89      0.92 o 
  11  -3   6        4.82        4.51      0.42 o 
 -12  -2   6        1.03        0.29      0.38 o 
 -11  -2   6       32.20       36.85      1.69 o 
 -10  -2   6      286.89      303.76      7.84 o 
  -9  -2   6       82.35       81.26      1.89 o 
  -8  -2   6      101.51       97.66      2.47 o 
  -7  -2   6       53.86       50.48      1.43 o 
  -6  -2   6      428.16      420.30      5.52 o 
  -5  -2   6       17.55       19.79      1.09 o 
  -4  -2   6       89.63       90.83      1.54 o 
  -3  -2   6      521.95      585.20      6.03 o 
  -2  -2   6       94.63       95.76      1.10 o 
  -1  -2   6      169.72      177.42      1.77 o 
   0  -2   6      712.85      725.00      7.58 o 
   1  -2   6      526.58      575.21      5.03 o 
   2  -2   6      679.50      681.98      5.90 o 
   3  -2   6       10.27       12.05      0.50 o 
   4  -2   6       12.49       12.63      0.95 o 
   5  -2   6      583.62      557.06      7.55 o 
   6  -2   6      317.38      302.98      6.69 o 
   7  -2   6      340.64      313.75      5.86 o 
   8  -2   6       51.35       53.13      1.80 o 
   9  -2   6       46.50       51.33      1.83 o 
  10  -2   6        0.29        0.56      0.33 o 
  11  -2   6        8.89       10.92      0.88 o 
 -13  -1   6       11.92       11.26      0.83 o 
 -12  -1   6       89.60       92.19      2.76 o 
 -11  -1   6       58.96       58.15      2.08 o 
 -10  -1   6       70.52       73.23      3.12 o 
  -9  -1   6      102.71       96.92      2.40 o 
  -8  -1   6      176.19      186.14      3.46 o 
  -7  -1   6      183.71      190.70      3.72 o 
  -6  -1   6       20.89       18.92      0.96 o 
  -5  -1   6       94.61       90.91      1.29 o 
  -4  -1   6     1790.58     1955.98     20.54 o 
  -3  -1   6      898.98      952.94      8.72 o 
  -2  -1   6      621.34      653.74      5.70 o 
  -1  -1   6     1477.10     1519.69     11.84 o 
   0  -1   6      126.73      116.59      1.34 o 
   1  -1   6      584.60      606.02      4.76 o 
   2  -1   6      513.63      515.85      4.01 o 
   3  -1   6       78.81       70.61      0.95 o 
   4  -1   6      510.81      522.54      5.20 o 
   5  -1   6      118.62      115.00      1.89 o 
   6  -1   6      405.10      410.31      5.36 o 
   7  -1   6      876.79      828.14     21.50 o 
   8  -1   6      488.61      484.43      9.46 o 
   9  -1   6      231.62      239.10      5.44 o 
  10  -1   6       34.24       36.05      1.58 o 
  11  -1   6        6.39        7.40      0.81 o 
  12  -1   6       22.99       24.59      1.09 o 
 -13   0   6       54.87       61.72      1.47 o 
 -12   0   6       44.17       41.13      1.35 o 
 -11   0   6        3.65        4.21      0.58 o 
 -10   0   6       54.34       54.32      1.40 o 
  -9   0   6      204.31      216.24      5.15 o 
  -8   0   6       85.70       84.56      1.61 o 
  -7   0   6       23.35       23.37      1.25 o 
  -6   0   6      139.54      155.97      4.32 o 
  -5   0   6       27.14       27.61      0.58 o 
  -4   0   6     1017.69     1062.88     10.31 o 
  -3   0   6     2541.42     2776.94     25.56 o 
  -2   0   6     3085.17     3521.09     34.82 o 
  -1   0   6        1.00        0.62      0.07 o 
   0   0   6      167.84      162.98      1.34 o 
   1   0   6       47.74       48.55      0.49 o 
   2   0   6      373.47      310.93      3.04 o 
   3   0   6      227.46      220.39      2.60 o 
   4   0   6      232.99      243.11      4.37 o 
   5   0   6      239.20      229.35      6.71 o 
   6   0   6      336.46      302.22      6.65 o 
   7   0   6        6.64        6.94      0.45 o 
   8   0   6      124.70      122.36      2.75 o 
   9   0   6      281.92      299.54      4.66 o 
  10   0   6       77.42       86.93      2.16 o 
  11   0   6        0.81        0.29      0.37 o 
  12   0   6      127.99      139.27      2.84 o 
 -13   1   6       11.75       12.23      0.98 o 
 -12   1   6       89.15       97.60      2.44 o 
 -11   1   6       57.82       61.21      1.51 o 
 -10   1   6       70.91       73.18      1.76 o 
  -9   1   6      103.00       97.69      2.13 o 
  -8   1   6      175.20      185.08      3.09 o 
  -7   1   6      182.23      190.53      2.91 o 
  -6   1   6       21.21       17.21      0.85 o 
  -5   1   6       94.88       87.80      1.87 o 
  -4   1   6     1791.39     1913.21     24.76 o 
  -3   1   6      904.24      935.97     11.83 o 
  -2   1   6      616.68      640.15      6.59 o 
  -1   1   6     1477.25     1489.86     14.52 o 
   0   1   6      126.37      112.71      1.44 o 
   1   1   6      582.30      587.88      6.50 o 
   2   1   6      514.15      497.38      6.57 o 
   3   1   6       78.31       67.08      1.34 o 
   4   1   6      510.51      511.68      8.90 o 
   5   1   6      117.54      113.16      2.82 o 
   6   1   6      403.18      398.11      9.48 o 
   7   1   6      874.59      850.52     20.53 o 
   8   1   6      487.31      479.03      7.33 o 
   9   1   6      232.86      241.66      5.05 o 
  10   1   6       34.14       34.36      1.27 o 
  11   1   6        6.42        6.03      0.47 o 
  12   1   6       22.58       24.49      1.36 o 
 -11   2   6       31.20       35.70      1.82 o 
 -10   2   6      284.70      302.29      8.36 o 
  -9   2   6       82.62       87.44      1.86 o 
  -8   2   6      101.61       97.24      1.70 o 
  -7   2   6       54.47       50.45      1.21 o 
  -6   2   6      426.57      416.33      4.83 o 
  -5   2   6       17.57       18.02      0.71 o 
  -4   2   6       90.06       88.37      1.45 o 
  -3   2   6      524.60      574.49      6.50 o 
  -2   2   6       94.88       95.49      1.41 o 
  -1   2   6      172.12      180.28      2.94 o 
   0   2   6      718.69      717.69      7.69 o 
   1   2   6      526.72      565.59      7.13 o 
   2   2   6      683.38      680.19      8.55 o 
   3   2   6       10.63       12.64      0.52 o 
   4   2   6       12.30       11.90      0.60 o 
   5   2   6      582.27      573.43     11.43 o 
   6   2   6      317.93      311.83      6.65 o 
   7   2   6      340.79      318.61      4.41 o 
   8   2   6       52.15       53.65      1.94 o 
   9   2   6       45.86       53.38      1.45 o 
  10   2   6        0.25        1.06      0.69 o 
 -11   3   6       94.75       85.18      7.53 o 
 -10   3   6       54.52       57.99      5.02 o 
  -9   3   6      112.06      113.19      3.33 o 
  -8   3   6       64.06       65.54      2.02 o 
  -7   3   6       47.46       52.73      1.27 o 
  -6   3   6       37.30       30.80      0.76 o 
  -5   3   6      236.64      238.54      3.23 o 
  -4   3   6      222.14      240.09      3.21 o 
  -3   3   6      122.06      112.98      1.93 o 
  -2   3   6      109.02      111.21      1.86 o 
  -1   3   6      147.01      140.27      2.12 o 
   0   3   6       72.54       73.64      1.36 o 
   1   3   6      231.58      239.08      3.33 o 
   2   3   6      230.63      221.16      3.50 o 
   3   3   6      129.32      135.77      2.73 o 
   4   3   6      295.50      293.33      4.99 o 
   5   3   6       14.87       15.98      0.82 o 
   6   3   6       47.30       44.79      1.81 o 
   7   3   6      124.18      116.72      3.55 o 
   8   3   6        0.32        1.23      0.60 o 
   9   3   6       58.03       49.09      4.70 o 
  10   3   6       13.27       14.75      2.96 o 
 -11   4   6        6.48        7.85      0.88 o 
 -10   4   6        5.85        6.97      0.73 o 
  -9   4   6       89.00       89.25      2.26 o 
  -8   4   6      374.45      352.71      5.83 o 
  -7   4   6      410.33      386.25      5.68 o 
  -6   4   6       57.29       52.56      1.26 o 
  -5   4   6       65.68       55.46      1.19 o 
  -4   4   6       69.52       71.75      1.35 o 
  -3   4   6       46.11       47.89      0.99 o 
  -2   4   6      200.42      204.59      2.65 o 
  -1   4   6       62.09       57.95      1.27 o 
   0   4   6      150.72      154.16      2.08 o 
   1   4   6       25.33       27.56      0.68 o 
   2   4   6      242.05      252.39      3.59 o 
   3   4   6      518.99      506.86      6.06 o 
   4   4   6      398.31      395.28      6.00 o 
   5   4   6     1003.65     1000.90     13.39 o 
   6   4   6       84.99       81.32      1.73 o 
   7   4   6       77.80       72.72      2.35 o 
   8   4   6        9.64       12.08      0.76 o 
   9   4   6       66.33       64.52      1.69 o 
  10   4   6       33.84       34.73      1.41 o 
 -10   5   6       16.93       14.89      0.76 o 
  -9   5   6       77.06       74.54      1.99 o 
  -8   5   6      219.11      218.14      4.33 o 
  -7   5   6       22.18       20.46      1.02 o 
  -6   5   6      426.75      395.05      6.68 o 
  -5   5   6       46.91       50.77      1.22 o 
  -4   5   6       64.26       72.21      1.44 o 
  -3   5   6       65.23       66.67      1.39 o 
  -2   5   6      359.80      367.16      6.94 o 
  -1   5   6      288.62      308.70      5.50 o 
   0   5   6      335.55      327.20      5.31 o 
   1   5   6      653.64      635.05     11.11 o 
   2   5   6      202.47      199.94      3.28 o 
   3   5   6        1.46        2.64      0.41 o 
   4   5   6      486.31      508.49      7.94 o 
   5   5   6      348.51      328.80      6.01 o 
   6   5   6       80.61       85.70      3.02 o 
   7   5   6      226.57      225.14      6.06 o 
   8   5   6        2.42        3.79      0.44 o 
   9   5   6       54.40       61.79      1.52 o 
  -8   6   6       39.05       41.27      0.98 o 
  -7   6   6       10.58        8.18      0.66 o 
  -6   6   6        6.59        6.47      0.65 o 
  -5   6   6      191.12      185.96      3.87 o 
  -4   6   6       60.66       60.19      1.55 o 
  -3   6   6        3.79        5.25      0.48 o 
  -2   6   6      110.67      106.24      2.25 o 
  -1   6   6      229.17      246.26      4.54 o 
   0   6   6      300.80      335.43      6.23 o 
   1   6   6        0.54        0.76      0.29 o 
   2   6   6       69.76       71.06      1.85 o 
   3   6   6        2.19        4.60      0.44 o 
   4   6   6        7.60        7.31      0.52 o 
   5   6   6      106.21      109.85      3.58 o 
   6   6   6        6.20        6.41      0.47 o 
   7   6   6       64.66       61.34      1.42 o 
   1   7   6       19.99       19.17      2.73 o 
   2   7   6        7.75        6.02      1.65 o 
   3   7   6      187.72      197.62     17.52 o 
   4   7   6       18.42       21.00      2.89 o 
  -5  -5   7      302.26      301.00      7.20 o 
  -4  -5   7       22.46       26.37      2.92 o 
  -3  -5   7      116.84      120.02      3.31 o 
  -2  -5   7      436.19      494.98     11.89 o 
  -1  -5   7       74.63       87.23      2.43 o 
   0  -5   7      179.19      178.00      7.91 o 
   1  -5   7       39.85       43.69      1.75 o 
   2  -5   7       69.11       59.52      1.96 o 
   3  -5   7       43.42       43.96      4.00 o 
   4  -5   7      239.54      200.12      5.12 o 
 -10  -4   7       84.36       83.93      2.45 o 
  -9  -4   7       91.24       86.14      3.61 o 
  -7  -4   7       29.68       29.51      1.21 o 
  -6  -4   7      663.32      624.96     13.02 o 
  -5  -4   7      107.00      101.52      3.33 o 
  -4  -4   7      519.50      506.57      8.70 o 
  -3  -4   7      206.48      207.61      3.73 o 
  -2  -4   7       50.39       45.99      1.14 o 
  -1  -4   7        8.44       10.49      1.14 o 
   0  -4   7       47.10       43.11      1.34 o 
   1  -4   7       76.66       72.88      1.85 o 
   2  -4   7       39.67       38.73      1.71 o 
   3  -4   7       99.04       94.66      2.50 o 
   4  -4   7      104.00      109.43      3.76 o 
   5  -4   7      135.33      111.92      2.60 o 
   6  -4   7       52.04       43.55      4.94 o 
   8  -4   7      111.30      113.68      4.42 o 
   9  -4   7        2.05        2.13      0.41 o 
 -11  -3   7       44.87       44.68      1.50 o 
 -10  -3   7       76.68       82.23      2.53 o 
  -9  -3   7      128.62      127.18      3.69 o 
  -8  -3   7      205.88      195.99      3.78 o 
  -7  -3   7        1.46        3.58      0.55 o 
  -6  -3   7      123.84      126.62      2.15 o 
  -5  -3   7        1.74        2.79      0.32 o 
  -4  -3   7       40.61       45.31      0.93 o 
  -3  -3   7       30.15       34.14      1.03 o 
  -2  -3   7      502.26      526.09      6.70 o 
  -1  -3   7       24.16       28.96      0.63 o 
   0  -3   7       98.76      107.36      1.97 o 
   1  -3   7        4.87        4.56      0.55 o 
   2  -3   7        5.87        4.99      0.68 o 
   3  -3   7       36.88       35.93      1.00 o 
   4  -3   7       31.92       32.15      1.50 o 
   5  -3   7       59.44       58.68      1.17 o 
   6  -3   7       34.60       31.55      1.82 o 
   7  -3   7       19.64       17.83      1.69 o 
   8  -3   7        4.98        5.76      1.24 o 
   9  -3   7       53.54       59.15      1.97 o 
  10  -3   7       20.57       19.95      0.91 o 
 -12  -2   7        5.52        5.14      0.50 o 
 -11  -2   7       24.96       26.48      1.03 o 
 -10  -2   7      121.37      117.42      3.39 o 
  -9  -2   7       95.59       95.48      2.10 o 
  -8  -2   7        2.14        3.92      0.62 o 
  -7  -2   7      180.31      177.47      3.05 o 
  -6  -2   7      613.86      633.01      8.72 o 
  -5  -2   7       61.84       66.36      1.13 o 
  -4  -2   7      143.95      132.00      3.38 o 
  -3  -2   7      780.41      811.78      8.14 o 
  -2  -2   7      624.18      633.95      5.99 o 
  -1  -2   7       93.32      100.05      1.15 o 
   0  -2   7       18.48       23.90      0.42 o 
   1  -2   7      878.47      874.42      7.58 o 
   2  -2   7      590.61      571.75      5.09 o 
   3  -2   7      274.05      251.78      2.65 o 
   4  -2   7      122.65      120.02      1.70 o 
   5  -2   7       24.51       24.26      1.58 o 
   6  -2   7      124.82      107.94      2.89 o 
   7  -2   7      171.10      169.64      3.84 o 
   8  -2   7      731.77      745.36     13.97 o 
   9  -2   7      335.16      332.78     13.00 o 
  10  -2   7       51.43       65.16      1.98 o 
  11  -2   7        8.42       11.69      0.68 o 
 -12  -1   7        9.48        7.30      0.66 o 
 -11  -1   7       40.50       44.00      1.44 o 
 -10  -1   7      132.00      131.80      3.00 o 
  -9  -1   7      195.99      194.01      5.09 o 
  -8  -1   7      238.37      238.01      4.31 o 
  -7  -1   7      190.08      189.31      4.86 o 
  -6  -1   7      279.73      271.73      5.05 o 
  -5  -1   7       12.72       14.74      0.94 o 
  -4  -1   7      236.40      276.98      3.99 o 
  -3  -1   7      367.71      362.19      5.55 o 
  -2  -1   7      443.31      467.49      4.41 o 
  -1  -1   7      921.40      916.77      8.14 o 
   0  -1   7      379.94      367.43      3.13 o 
   1  -1   7        4.65        4.98      0.39 o 
   2  -1   7        4.31        2.26      0.17 o 
   3  -1   7      183.53      175.24      1.93 o 
   4  -1   7       74.05       77.56      1.31 o 
   5  -1   7      158.16      150.79      2.86 o 
   6  -1   7      170.00      166.30      3.10 o 
   7  -1   7      132.92      137.65      4.70 o 
   8  -1   7      380.12      383.04      9.56 o 
   9  -1   7      139.25      138.16      3.41 o 
  10  -1   7       64.99       65.43      2.01 o 
  11  -1   7       27.92       25.55      1.10 o 
 -12   0   7       22.35       22.86      0.98 o 
 -11   0   7       54.00       49.89      1.52 o 
 -10   0   7      389.37      389.39      6.29 o 
  -9   0   7       93.89       92.24      2.72 o 
  -8   0   7      127.79      133.77      2.25 o 
  -7   0   7       39.82       35.03      1.97 o 
  -6   0   7      707.52      696.08     12.02 o 
  -5   0   7       46.61       52.96      1.54 o 
  -4   0   7      429.00      435.75      5.68 o 
  -3   0   7      242.35      236.25      2.73 o 
  -2   0   7        6.84        9.44      0.34 o 
  -1   0   7      275.32      276.35      2.74 o 
   0   0   7        0.24        0.33      0.07 o 
   1   0   7       38.20       42.49      0.64 o 
   2   0   7      362.88      378.96      4.51 o 
   3   0   7       18.22       12.26      0.58 o 
   4   0   7        8.89       10.62      0.66 o 
   5   0   7        1.34        1.02      0.16 o 
   6   0   7        0.66        1.72      0.32 o 
   7   0   7      554.89      571.33     15.11 o 
   8   0   7       57.94       54.61      2.31 o 
   9   0   7       11.18       10.28      0.79 o 
  10   0   7        0.59        0.89      0.41 o 
  11   0   7      303.46      333.83      6.32 o 
 -12   1   7        9.47        6.55      0.76 o 
 -11   1   7       40.55       46.18      1.23 o 
 -10   1   7      133.56      135.61      2.57 o 
  -9   1   7      194.34      195.93      4.50 o 
  -8   1   7      238.79      235.72      3.89 o 
  -7   1   7      189.10      186.94      2.87 o 
  -6   1   7      278.99      267.56      4.21 o 
  -5   1   7       13.25       15.75      0.74 o 
  -4   1   7      235.86      270.52      4.28 o 
  -3   1   7      368.66      346.97      4.07 o 
  -2   1   7      441.57      459.62      5.51 o 
  -1   1   7      922.97      891.68     10.31 o 
   0   1   7      379.12      358.52      4.39 o 
   1   1   7        4.61        4.27      0.36 o 
   2   1   7        4.20        1.81      0.29 o 
   3   1   7      183.39      167.78      3.27 o 
   4   1   7       74.99       73.86      2.15 o 
   5   1   7      158.64      155.10      3.34 o 
   6   1   7      170.23      162.80      3.70 o 
   7   1   7      131.79      136.47      3.04 o 
   8   1   7      378.21      374.72      5.94 o 
   9   1   7      140.09      142.96      4.32 o 
  10   1   7       64.65       68.04      1.58 o 
  11   1   7       27.39       26.61      1.38 o 
 -11   2   7       24.97       22.15      5.11 o 
 -10   2   7      121.71      119.47      3.09 o 
  -9   2   7       95.90       97.82      2.37 o 
  -8   2   7        2.11        4.64      0.42 o 
  -7   2   7      180.25      174.27      2.48 o 
  -6   2   7      614.46      619.99      6.63 o 
  -5   2   7       61.67       65.58      1.16 o 
  -4   2   7      144.00      128.89      2.04 o 
  -3   2   7      782.28      805.39      8.99 o 
  -2   2   7      626.38      624.38      6.82 o 
  -1   2   7       94.42       99.22      1.59 o 
   0   2   7       18.68       24.72      0.70 o 
   1   2   7      883.83      874.47     10.63 o 
   2   2   7      599.07      572.04      6.49 o 
   3   2   7      274.43      248.89      3.89 o 
   4   2   7      122.35      123.70      2.59 o 
   5   2   7       24.49       25.62      0.97 o 
   6   2   7      123.96      113.86      2.58 o 
   7   2   7      169.98      171.95      4.47 o 
   8   2   7      733.19      749.34     11.08 o 
   9   2   7      333.35      324.62     11.82 o 
 -10   3   7       76.62       81.33      5.26 o 
  -9   3   7      126.90      124.88      3.99 o 
  -8   3   7      206.15      194.56      3.55 o 
  -7   3   7        1.38        2.41      0.47 o 
  -6   3   7      124.42      123.83      1.98 o 
  -5   3   7        2.02        2.58      0.34 o 
  -4   3   7       42.06       45.59      0.98 o 
  -3   3   7       30.42       33.55      0.94 o 
  -2   3   7      499.52      524.76      7.74 o 
  -1   3   7       23.86       28.57      0.95 o 
   0   3   7       99.88      110.31      1.95 o 
   1   3   7        4.87        4.49      0.42 o 
   2   3   7        5.83        4.64      0.39 o 
   3   3   7       36.04       34.51      0.82 o 
   4   3   7       32.63       32.98      1.05 o 
   5   3   7       60.36       60.23      1.78 o 
   6   3   7       34.59       30.62      1.44 o 
   7   3   7       19.68       16.18      1.11 o 
   8   3   7        4.79        3.99      0.96 o 
   9   3   7       53.56       54.90      4.77 o 
 -10   4   7       84.41       76.48      2.49 o 
  -9   4   7       91.38       85.98      2.18 o 
  -8   4   7      170.00      162.41      3.13 o 
  -7   4   7       29.03       26.23      1.01 o 
  -6   4   7      662.99      610.81      8.10 o 
  -5   4   7      105.36       97.16      1.73 o 
  -4   4   7      513.73      499.80      5.96 o 
  -3   4   7      205.09      208.52      3.12 o 
  -2   4   7       50.29       46.34      1.26 o 
  -1   4   7        8.32       10.03      0.49 o 
   0   4   7       46.33       45.07      0.94 o 
   1   4   7       75.38       73.63      1.88 o 
   2   4   7       39.59       38.57      1.24 o 
   3   4   7      100.16       99.26      1.80 o 
   4   4   7      103.13      109.88      2.64 o 
   5   4   7      134.70      113.55      2.38 o 
   6   4   7       52.53       40.00      1.73 o 
   7   4   7      121.24      118.08      3.04 o 
   8   4   7      111.22      107.41      2.42 o 
   9   4   7        2.21        2.75      0.52 o 
  -9   5   7      105.70      103.29      2.48 o 
  -8   5   7      142.45      142.03      3.04 o 
  -7   5   7      264.69      250.21      5.32 o 
  -6   5   7      179.21      161.33      3.28 o 
  -5   5   7      302.93      285.00      4.22 o 
  -4   5   7       22.40       24.91      0.89 o 
  -3   5   7      118.16      121.68      2.04 o 
  -2   5   7      437.41      486.07      9.48 o 
  -1   5   7       73.77       83.55      1.59 o 
   0   5   7      178.55      180.94      3.10 o 
   1   5   7       39.43       44.62      1.89 o 
   2   5   7       68.99       58.58      1.46 o 
   3   5   7       43.72       44.03      1.15 o 
   4   5   7      239.87      202.56      4.96 o 
   5   5   7       52.38       68.57      2.32 o 
   6   5   7       74.74       61.88      2.02 o 
   7   5   7       42.26       41.40      1.93 o 
   8   5   7      151.12      146.16      3.55 o 
  -7   6   7        4.56        5.39      0.45 o 
  -6   6   7       64.47       74.01      1.82 o 
  -5   6   7       25.74       28.06      0.99 o 
  -4   6   7       15.94       16.77      0.82 o 
  -3   6   7       30.14       29.12      2.39 o 
  -2   6   7      241.67      227.73      4.19 o 
  -1   6   7       47.74       59.23      1.52 o 
   0   6   7        1.20        1.17      0.33 o 
   1   6   7      156.97      169.29      3.42 o 
   2   6   7       88.34       81.65      1.90 o 
   3   6   7       56.45       69.13      1.67 o 
   4   6   7       49.56       48.89      1.72 o 
   5   6   7      144.32      156.13      3.12 o 
   6   6   7       91.44       86.57      2.42 o 
   1   7   7       11.25       17.98      2.48 o 
   2   7   7       33.79       35.29      3.98 o 
   3   7   7        1.71        3.91      1.26 o 
  -9  -5   8       46.86       53.04      2.17 o 
  -5  -5   8       10.81       17.68      9.86 o 
  -4  -5   8       59.84       58.58     12.19 o 
  -3  -5   8      140.87      141.45      5.17 o 
  -2  -5   8       47.76       58.13      2.05 o 
  -1  -5   8       86.27       82.98      9.00 o 
   0  -5   8       74.73       80.92      3.01 o 
   1  -5   8       58.95       64.06      2.04 o 
   2  -5   8       78.84       80.81      3.77 o 
 -10  -4   8       20.77       21.51      0.92 o 
  -9  -4   8       32.49       35.21      1.76 o 
  -8  -4   8       22.80       19.71      1.35 o 
  -7  -4   8       62.46       60.21     12.34 o 
  -6  -4   8      803.06      787.81     15.15 o 
  -5  -4   8       21.43       22.00      3.13 o 
  -4  -4   8      475.60      481.11     11.05 o 
  -3  -4   8       22.72       24.40      2.01 o 
  -2  -4   8      448.60      447.33     10.52 o 
  -1  -4   8      330.38      312.48      9.58 o 
   0  -4   8       87.46       87.06      2.51 o 
   1  -4   8       12.48       11.19      1.15 o 
   2  -4   8       63.15       58.44      1.39 o 
   3  -4   8        8.34        9.07      2.14 o 
   4  -4   8       27.65       25.47      2.57 o 
   5  -4   8      149.83      139.07      7.28 o 
   8  -4   8        8.74        9.15      0.71 o 
   9  -4   8       49.98       60.31      2.49 o 
 -11  -3   8       64.50       66.69      1.96 o 
 -10  -3   8       49.26       51.96      1.73 o 
  -9  -3   8        2.92        3.13      0.50 o 
  -8  -3   8       64.91       64.69      3.00 o 
  -7  -3   8      312.48      294.82      4.78 o 
  -6  -3   8       74.13       69.87      1.74 o 
  -5  -3   8      111.46      119.42      2.12 o 
  -4  -3   8      402.93      414.08      5.67 o 
  -3  -3   8      246.59      255.83      3.45 o 
  -2  -3   8      255.52      247.85      5.22 o 
  -1  -3   8      270.68      285.73      3.93 o 
   0  -3   8      339.84      330.68      5.41 o 
   1  -3   8       24.59       23.68      0.73 o 
   2  -3   8      196.27      186.55      3.03 o 
   3  -3   8       12.73       15.94      1.23 o 
   4  -3   8       49.38       54.52      1.34 o 
   5  -3   8       57.37       50.52      2.46 o 
   6  -3   8       55.53       56.77      3.46 o 
   7  -3   8       54.69       58.70      2.11 o 
   8  -3   8       96.48       96.28      2.89 o 
   9  -3   8       55.73       53.47      1.77 o 
  10  -3   8        9.63        7.10      1.92 o 
 -12  -2   8      170.89      194.94      5.53 o 
 -11  -2   8       14.31       16.54      1.20 o 
 -10  -2   8       74.47       73.03      3.52 o 
  -9  -2   8       49.12       49.40      1.75 o 
  -8  -2   8      360.31      345.42      6.50 o 
  -7  -2   8      411.47      402.12      7.43 o 
  -6  -2   8      190.07      187.14      3.22 o 
  -5  -2   8      271.98      265.30      4.19 o 
  -4  -2   8      450.51      493.36      6.41 o 
  -3  -2   8      553.19      554.45      7.79 o 
  -2  -2   8      151.91      159.43      2.41 o 
  -1  -2   8       85.13       82.93      1.14 o 
   0  -2   8       68.88       67.46      0.93 o 
   1  -2   8      169.44      171.60      2.13 o 
   2  -2   8        9.45       12.64      0.85 o 
   3  -2   8       16.03       15.33      1.11 o 
   4  -2   8       42.00       37.70      1.92 o 
   5  -2   8      245.31      224.74      4.21 o 
   6  -2   8      252.90      241.10      4.88 o 
   7  -2   8      140.56      142.80      2.86 o 
   8  -2   8        3.56        3.05      0.48 o 
   9  -2   8       32.04       32.49      1.25 o 
  10  -2   8       54.50       58.85      2.49 o 
 -12  -1   8       20.47       21.19      0.98 o 
 -11  -1   8        1.73        2.25      0.38 o 
 -10  -1   8      168.30      167.14      3.21 o 
  -9  -1   8      352.95      359.23      9.07 o 
  -8  -1   8      189.84      188.34      5.18 o 
  -7  -1   8      300.91      278.55      5.11 o 
  -6  -1   8       11.91       13.92      1.59 o 
  -5  -1   8      241.82      228.64      3.28 o 
  -4  -1   8       99.68      113.71      2.82 o 
  -3  -1   8       14.99       17.07      1.40 o 
  -2  -1   8      226.23      226.09      3.11 o 
  -1  -1   8      112.81      112.55      2.10 o 
   0  -1   8      189.55      185.78      1.98 o 
   1  -1   8      131.96      138.40      1.51 o 
   2  -1   8      110.45      114.18      1.66 o 
   3  -1   8      108.60      107.67      2.25 o 
   4  -1   8       11.95       10.90      1.06 o 
   5  -1   8      328.14      323.31      8.49 o 
   6  -1   8      175.86      164.78      4.24 o 
   7  -1   8      118.93      125.46      5.58 o 
   8  -1   8       26.66       26.63      1.06 o 
   9  -1   8       48.93       48.09      1.59 o 
  10  -1   8      207.43      210.69      5.10 o 
  11  -1   8      136.48      152.81      3.20 o 
 -12   0   8        0.51        0.31      0.33 o 
 -11   0   8       77.08       77.85      1.94 o 
 -10   0   8       48.45       44.19      1.51 o 
  -9   0   8      554.78      519.71      8.01 o 
  -8   0   8       27.62       23.71      0.71 o 
  -7   0   8      245.22      227.57      4.21 o 
  -6   0   8      367.18      363.16      7.36 o 
  -5   0   8       70.06       66.27      1.37 o 
  -4   0   8      142.95      137.85      2.26 o 
  -3   0   8       84.63       82.53      2.16 o 
  -2   0   8      162.35      152.41      2.30 o 
  -1   0   8      154.68      156.97      2.40 o 
   0   0   8       91.71       92.82      1.19 o 
   1   0   8       71.12       59.07      1.18 o 
   2   0   8       46.18       41.58      1.04 o 
   3   0   8       86.99       82.65      1.55 o 
   4   0   8      112.86       95.92      2.09 o 
   5   0   8        3.69        5.95      0.46 o 
   6   0   8      136.32      121.92      2.90 o 
   7   0   8      117.30      133.74      2.31 o 
   8   0   8       12.21       13.83      0.65 o 
   9   0   8       16.89       15.73      0.92 o 
  10   0   8      106.94      104.51      2.31 o 
  11   0   8       56.42       62.81      1.55 o 
 -12   1   8       20.69       22.06      1.05 o 
 -11   1   8        1.81        2.39      0.39 o 
 -10   1   8      168.18      166.70      2.97 o 
  -9   1   8      349.60      357.23      5.50 o 
  -8   1   8      192.86      193.87      3.50 o 
  -7   1   8      299.78      273.21      3.90 o 
  -6   1   8       11.46       13.00      0.58 o 
  -5   1   8      240.78      223.69      3.17 o 
  -4   1   8       98.35      111.11      2.23 o 
  -3   1   8       14.87       15.14      0.76 o 
  -2   1   8      226.87      225.08      3.25 o 
  -1   1   8      113.45      108.83      2.02 o 
   0   1   8      187.76      178.20      2.76 o 
   1   1   8      131.21      128.84      2.77 o 
   2   1   8      110.46      113.61      2.83 o 
   3   1   8      109.04      104.17      2.77 o 
   4   1   8       11.90       10.55      0.57 o 
   5   1   8      330.37      326.33      6.54 o 
   6   1   8      174.27      165.99      5.16 o 
   7   1   8      117.55      121.75      4.88 o 
   8   1   8       26.65       25.34      1.03 o 
   9   1   8       48.13       49.24      1.71 o 
  10   1   8      204.85      206.42      3.99 o 
  11   1   8      136.38      150.89      5.57 o 
 -10   2   8       74.50       75.32      3.19 o 
  -9   2   8       48.13       47.12      1.61 o 
  -8   2   8      362.32      356.94      4.77 o 
  -7   2   8      410.57      407.72      5.26 o 
  -6   2   8      190.38      182.80      2.71 o 
  -5   2   8      271.36      257.38      2.98 o 
  -4   2   8      450.34      486.24      5.64 o 
  -3   2   8      553.19      546.90      5.85 o 
  -2   2   8      152.75      158.37      2.32 o 
  -1   2   8       84.43       81.47      1.47 o 
   0   2   8       69.14       67.48      1.26 o 
   1   2   8      169.55      165.23      2.58 o 
   2   2   8        9.48       12.61      0.52 o 
   3   2   8       15.98       15.87      0.72 o 
   4   2   8       42.46       43.51      1.88 o 
   5   2   8      246.41      238.54      5.11 o 
   6   2   8      252.01      244.07      5.31 o 
   7   2   8      141.49      142.53      3.15 o 
   8   2   8        3.27        1.86      0.52 o 
 -10   3   8       48.77       45.56      3.66 o 
  -9   3   8        2.87        1.35      1.54 o 
  -8   3   8       64.48       68.01      1.92 o 
  -7   3   8      309.57      288.24      4.90 o 
  -6   3   8       75.57       67.57      2.67 o 
  -5   3   8      112.85      119.50      1.86 o 
  -4   3   8      400.57      413.34      4.84 o 
  -3   3   8      248.32      256.36      3.85 o 
  -2   3   8      257.48      252.30      3.24 o 
  -1   3   8      270.96      284.49      3.38 o 
   0   3   8      338.01      334.69      3.83 o 
   1   3   8       25.04       23.81      0.70 o 
   2   3   8      197.14      190.97      2.66 o 
   3   3   8       12.61       15.27      0.65 o 
   4   3   8       49.18       53.31      1.79 o 
   5   3   8       57.48       49.09      1.89 o 
   6   3   8       56.50       53.32      2.12 o 
   7   3   8       54.97       54.52      2.86 o 
   8   3   8       96.56       86.65      5.92 o 
   9   3   8       56.43       47.93      6.94 o 
 -10   4   8       20.50       18.98      1.34 o 
  -9   4   8       32.48       31.68      1.39 o 
  -8   4   8       23.24       21.23      1.12 o 
  -7   4   8       62.08       60.60      1.73 o 
  -6   4   8      803.87      763.44      9.23 o 
  -5   4   8       21.88       20.67      0.82 o 
  -4   4   8      477.24      467.02      6.62 o 
  -3   4   8       23.23       24.26      0.81 o 
  -2   4   8      444.22      445.57      6.84 o 
  -1   4   8      331.26      322.15      4.55 o 
   0   4   8       87.55       85.85      1.48 o 
   1   4   8       12.33       10.98      0.58 o 
   2   4   8       62.83       58.53      1.21 o 
   3   4   8        8.01        8.22      0.54 o 
   4   4   8       26.85       25.16      1.08 o 
   5   4   8      150.70      147.87      2.58 o 
   6   4   8       21.89       15.56      0.94 o 
   7   4   8       21.86       20.35      0.95 o 
   8   4   8        9.14        7.77      0.70 o 
   9   4   8       49.56       50.27      1.76 o 
  -9   5   8       46.02       45.22      1.38 o 
  -8   5   8       25.99       29.93      1.16 o 
  -7   5   8        9.00        9.76      0.97 o 
  -6   5   8       43.04       44.24      1.47 o 
  -5   5   8       10.81        7.17      0.66 o 
  -4   5   8       59.30       60.67      1.70 o 
  -3   5   8      140.96      141.37      2.87 o 
  -2   5   8       47.55       56.72      1.25 o 
  -1   5   8       86.35       84.19      1.82 o 
   0   5   8       74.64       85.39      1.61 o 
   1   5   8       59.54       66.37      1.44 o 
   2   5   8       78.87       80.81      2.20 o 
   3   5   8       12.80        9.58      0.66 o 
   4   5   8       82.87       98.07      2.19 o 
   5   5   8       94.44       81.97      1.93 o 
   6   5   8       36.30       26.68      1.00 o 
   7   5   8       57.43       67.39      1.73 o 
  -7   6   8       19.29       18.51      0.96 o 
  -6   6   8       25.21       26.47      0.90 o 
  -5   6   8       11.04       11.33      0.66 o 
  -4   6   8       55.16       64.27      1.69 o 
  -3   6   8       68.02       74.99      1.84 o 
  -2   6   8        1.77        6.20      0.50 o 
  -1   6   8       16.39       10.48      0.64 o 
   0   6   8       12.35       10.79      0.65 o 
   1   6   8      106.54      122.62      2.67 o 
   2   6   8      105.87      125.29      2.69 o 
   3   6   8        1.33        1.19      0.45 o 
   4   6   8       29.17       32.35      0.99 o 
   5   6   8       19.07       17.41      0.69 o 
   0   7   8       28.22       36.01      3.77 o 
   1   7   8       58.87       67.56      6.42 o 
  -8  -5   9       30.74       31.51      1.57 o 
  -3  -5   9       93.15      114.80     17.81 o 
   1  -5   9       23.94       46.78     12.92 o 
   7  -5   9       10.76        9.86      0.92 o 
  -9  -4   9       69.80       72.62      2.23 o 
  -8  -4   9       29.48       30.88      1.65 o 
  -6  -4   9       18.62       28.14      8.83 o 
  -5  -4   9       17.00       14.80      4.09 o 
  -4  -4   9      271.68      281.38     11.27 o 
  -3  -4   9       24.86       27.06      3.54 o 
  -2  -4   9      171.60      175.26      9.60 o 
  -1  -4   9      133.83      130.95      6.40 o 
   0  -4   9       15.18       14.22      3.87 o 
   1  -4   9        1.42        1.66      0.42 o 
   2  -4   9      206.83      220.38      5.99 o 
   3  -4   9      228.54      225.50      4.82 o 
   4  -4   9       24.64       23.87      1.69 o 
   7  -4   9       83.51       97.19      3.90 o 
   8  -4   9       60.45       71.98      2.10 o 
 -10  -3   9      139.81      152.62      4.11 o 
  -9  -3   9      138.88      131.00      3.71 o 
  -8  -3   9      135.34      130.24      4.13 o 
  -7  -3   9        0.66        0.41      0.33 o 
  -6  -3   9      339.31      326.05      6.96 o 
  -5  -3   9      472.40      463.44      9.52 o 
  -4  -3   9       62.42       57.93      1.83 o 
  -3  -3   9      177.09      183.95      3.14 o 
  -2  -3   9      740.83      775.70     10.63 o 
  -1  -3   9      340.70      345.74      4.89 o 
   0  -3   9      476.75      468.62      6.38 o 
   1  -3   9       13.19       17.03      1.38 o 
   2  -3   9      109.63      111.96      2.65 o 
   3  -3   9       58.70       51.08      1.78 o 
   4  -3   9       58.45       60.19      1.38 o 
   5  -3   9       38.04       38.23      2.64 o 
   6  -3   9      101.22      107.24      3.14 o 
   7  -3   9       55.17       57.02      3.92 o 
   8  -3   9       82.56       89.47      2.62 o 
   9  -3   9       47.61       60.30      1.84 o 
 -11  -2   9      249.43      279.38     10.18 o 
 -10  -2   9       25.49       37.15      1.32 o 
  -9  -2   9       49.23       58.29      1.94 o 
  -8  -2   9       49.53       48.57      1.74 o 
  -7  -2   9       71.19       73.23      1.72 o 
  -6  -2   9       69.79       74.50      1.51 o 
  -5  -2   9      640.29      628.95     12.99 o 
  -4  -2   9      284.41      306.15      6.46 o 
  -3  -2   9       98.28      113.63      3.00 o 
  -2  -2   9      254.18      256.97      3.95 o 
  -1  -2   9       59.83       56.64      1.29 o 
   0  -2   9      616.96      645.02      7.43 o 
   1  -2   9       99.49      100.42      1.49 o 
   2  -2   9       23.00       23.57      0.67 o 
   3  -2   9      167.74      167.11      3.49 o 
   4  -2   9       77.45       72.99      1.34 o 
   5  -2   9      202.02      214.39      9.81 o 
   6  -2   9      111.56      109.37      2.29 o 
   7  -2   9      289.19      279.37      7.16 o 
   8  -2   9      117.74      119.38      3.39 o 
   9  -2   9        1.06        0.97      0.31 o 
  10  -2   9       62.33       60.57      3.42 o 
 -12  -1   9       15.85       17.76      0.82 o 
 -11  -1   9        6.95        6.88      0.68 o 
 -10  -1   9       57.48       53.82      1.65 o 
  -9  -1   9      139.96      135.10      3.09 o 
  -8  -1   9       33.55       31.82      1.24 o 
  -7  -1   9      157.54      162.74      3.69 o 
  -6  -1   9      191.43      189.98      4.48 o 
  -5  -1   9      636.84      634.34      8.80 o 
  -4  -1   9      575.23      587.35     13.84 o 
  -3  -1   9      130.23      119.48      3.21 o 
  -2  -1   9      394.42      389.20      5.80 o 
  -1  -1   9      110.12      114.56      2.24 o 
   0  -1   9      340.28      339.73      4.61 o 
   1  -1   9      193.44      190.62      2.68 o 
   2  -1   9      216.11      200.48      2.44 o 
   3  -1   9       77.23       75.90      1.39 o 
   4  -1   9       92.20       86.77      4.43 o 
   5  -1   9      404.70      380.21      6.64 o 
   6  -1   9      107.56      105.35      3.15 o 
   7  -1   9      379.51      372.85     23.29 o 
   8  -1   9      106.45      106.63      2.47 o 
   9  -1   9       56.71       60.50      2.01 o 
  10  -1   9        3.17        2.01      0.45 o 
 -12   0   9        1.94        2.71      0.35 o 
 -11   0   9       22.13       24.50      1.04 o 
 -10   0   9      158.37      153.93      3.27 o 
  -9   0   9        1.70        2.85      0.40 o 
  -8   0   9       17.39       19.67      1.00 o 
  -7   0   9      254.41      231.57      4.46 o 
  -6   0   9      120.48      126.07      3.52 o 
  -5   0   9       36.31       30.63      1.05 o 
  -4   0   9      552.55      603.92      7.16 o 
  -3   0   9      449.37      449.55      5.45 o 
  -2   0   9       20.66       21.33      0.57 o 
  -1   0   9       11.78       11.55      0.73 o 
   0   0   9       30.96       25.04      0.91 o 
   1   0   9       19.28       22.48      1.14 o 
   2   0   9        2.21        3.21      0.32 o 
   3   0   9      105.97      114.08      4.62 o 
   4   0   9      267.78      252.64      6.18 o 
   5   0   9      279.63      303.48      5.52 o 
   6   0   9        1.71        1.29      0.27 o 
   7   0   9      131.66      141.78      5.47 o 
   8   0   9        6.19        7.02      0.72 o 
   9   0   9        3.58        3.37      0.51 o 
  10   0   9       52.95       66.03      1.69 o 
 -11   1   9        7.27        6.66      0.80 o 
 -10   1   9       56.61       55.47      1.39 o 
  -9   1   9      139.65      134.18      2.52 o 
  -8   1   9       33.72       30.33      1.85 o 
  -7   1   9      156.34      162.09      2.54 o 
  -6   1   9      194.07      190.44      3.23 o 
  -5   1   9      637.40      625.15      7.62 o 
  -4   1   9      576.22      573.17      7.84 o 
  -3   1   9      130.36      117.68      2.26 o 
  -2   1   9      394.26      392.58      5.95 o 
  -1   1   9      110.39      110.66      2.64 o 
   0   1   9      339.95      334.90      5.81 o 
   1   1   9      194.79      187.53      3.96 o 
   2   1   9      217.26      201.63      5.46 o 
   3   1   9       77.25       78.71      1.98 o 
   4   1   9       91.83       87.16      2.96 o 
   5   1   9      402.30      391.01     13.57 o 
   6   1   9      106.41      103.94      4.11 o 
   7   1   9      381.78      378.34      6.22 o 
   8   1   9      106.81      109.04      3.47 o 
   9   1   9       56.58       59.91      1.43 o 
  10   1   9        3.32        2.40      0.46 o 
 -10   2   9       25.77       33.48      5.94 o 
  -9   2   9       50.04       56.99      2.12 o 
  -8   2   9       49.27       47.96      1.79 o 
  -7   2   9       69.76       74.17      1.75 o 
  -6   2   9       70.80       71.77      1.48 o 
  -5   2   9      640.01      619.37      7.09 o 
  -4   2   9      285.85      298.55      3.82 o 
  -3   2   9       97.89      113.38      1.72 o 
  -2   2   9      255.37      251.05      3.04 o 
  -1   2   9       58.32       54.53      1.26 o 
   0   2   9      620.98      652.66      8.38 o 
   1   2   9       98.40       98.39      1.81 o 
   2   2   9       23.01       24.09      0.70 o 
   3   2   9      169.94      167.75      3.71 o 
   4   2   9       79.09       78.25      2.41 o 
   5   2   9      201.91      211.80      4.83 o 
   6   2   9      112.74      109.85      2.25 o 
   7   2   9      290.44      270.87      7.04 o 
   8   2   9      117.80      120.93      4.71 o 
  -9   3   9      138.74      129.76      5.78 o 
  -8   3   9      134.47      126.22      3.63 o 
  -7   3   9        0.65        0.32      0.50 o 
  -6   3   9      338.93      322.85      5.45 o 
  -5   3   9      468.44      443.87      6.09 o 
  -4   3   9       63.44       57.76      1.24 o 
  -3   3   9      177.74      182.59      3.15 o 
  -2   3   9      739.73      771.00      9.70 o 
  -1   3   9      341.86      343.69      4.12 o 
   0   3   9      480.39      475.27      5.44 o 
   1   3   9       14.25       17.05      0.67 o 
   2   3   9      110.27      113.25      2.42 o 
   3   3   9       59.01       52.29      1.20 o 
   4   3   9       58.24       57.50      2.32 o 
   5   3   9       38.78       36.63      1.88 o 
   6   3   9      103.05       95.21      3.68 o 
   7   3   9       54.59       48.20      4.55 o 
   8   3   9       82.52       74.36      5.89 o 
  -9   4   9       69.86       70.66      2.33 o 
  -8   4   9       29.64       28.22      1.21 o 
  -7   4   9        3.66        2.92      0.58 o 
  -6   4   9       18.55       16.32      0.92 o 
  -5   4   9       17.15       14.95      0.78 o 
  -4   4   9      271.46      274.22      3.76 o 
  -3   4   9       25.10       26.60      1.03 o 
  -2   4   9      170.81      168.65      3.26 o 
  -1   4   9      133.20      130.99      2.70 o 
   0   4   9       15.13       12.46      0.61 o 
   1   4   9        1.36        1.12      0.30 o 
   2   4   9      206.69      213.63      3.59 o 
   3   4   9      229.06      235.17      3.68 o 
   4   4   9       24.11       23.29      1.06 o 
   5   4   9       76.62       77.49      1.83 o 
   6   4   9       12.23       10.93      0.73 o 
   7   4   9       84.31       87.67      2.04 o 
   8   4   9       60.26       63.18      2.16 o 
  -8   5   9       31.24       29.32      1.33 o 
  -7   5   9       15.38       14.31      0.87 o 
  -6   5   9       33.63       34.71      1.26 o 
  -5   5   9       31.69       28.80      1.41 o 
  -4   5   9        2.24        2.08      0.45 o 
  -3   5   9       93.39       97.02      2.18 o 
  -2   5   9      174.60      184.32      4.67 o 
  -1   5   9      165.89      184.20      3.60 o 
   0   5   9      119.21      122.11      2.59 o 
   1   5   9       24.08       21.77      0.99 o 
   2   5   9       85.44       93.84      2.34 o 
   3   5   9      127.45      133.36      3.00 o 
   4   5   9        4.95        4.89      0.52 o 
   5   5   9      101.20      101.57      2.39 o 
   6   5   9      141.79      146.45      3.63 o 
   7   5   9       10.44        7.82      0.54 o 
  -6   6   9        7.99        5.28      0.44 o 
  -5   6   9       25.54       23.06      0.84 o 
  -4   6   9       21.32       21.45      0.87 o 
  -3   6   9        4.68        7.52      0.58 o 
  -2   6   9      115.57      126.79      3.41 o 
  -1   6   9       98.72      127.54      2.80 o 
   0   6   9        6.89        7.86      0.65 o 
   1   6   9       16.82       18.46      0.80 o 
   2   6   9        5.29        5.70      0.48 o 
   3   6   9      171.21      187.78      3.73 o 
   4   6   9       40.65       49.47      1.29 o 
  -7  -5  10       44.67       42.99      1.99 o 
   6  -5  10        7.42        7.33      0.82 o 
  -9  -4  10       46.87       55.24      1.68 o 
  -8  -4  10       13.69       15.19      1.01 o 
  -7  -4  10       12.31       12.30      1.09 o 
  -3  -4  10       13.53       12.45      4.21 o 
  -2  -4  10      475.28      468.14     10.32 o 
  -1  -4  10       97.30       88.23      1.95 o 
   0  -4  10       82.48       83.63      1.87 o 
   1  -4  10       55.27       48.26      1.28 o 
   2  -4  10      137.74      132.28      5.08 o 
   6  -4  10        1.52        0.81      0.39 o 
   7  -4  10      108.51      115.81      5.35 o 
 -10  -3  10       50.33       64.57      1.91 o 
  -9  -3  10       33.54       40.11      1.44 o 
  -8  -3  10        1.92        4.69      0.56 o 
  -7  -3  10       41.87       37.92      1.52 o 
  -6  -3  10       10.50       10.91      2.33 o 
  -5  -3  10       13.29       16.08      2.17 o 
  -4  -3  10      390.90      367.54      6.65 o 
  -3  -3  10      800.00      796.18     14.30 o 
  -2  -3  10       45.36       45.42      2.24 o 
  -1  -3  10     1381.86     1380.22     29.73 o 
   0  -3  10      354.98      350.72      5.02 o 
   1  -3  10      331.48      344.77      5.34 o 
   2  -3  10      208.15      201.01      3.82 o 
   3  -3  10       35.91       33.48      2.49 o 
   4  -3  10       43.21       46.95      2.71 o 
   5  -3  10      140.83      138.66      4.24 o 
   6  -3  10       65.92       68.66      2.24 o 
   7  -3  10       17.33       13.46      1.57 o 
   8  -3  10        1.63        1.43      0.35 o 
 -11  -2  10       32.68       34.01      1.60 o 
 -10  -2  10       78.58       90.41      4.81 o 
  -9  -2  10       22.70       33.04      1.25 o 
  -8  -2  10       14.41       10.51      0.78 o 
  -7  -2  10      103.60      109.47      5.81 o 
  -6  -2  10       71.93       78.52      4.37 o 
  -5  -2  10      488.40      480.56      6.94 o 
  -4  -2  10      490.31      502.83     10.27 o 
  -3  -2  10      223.48      225.98      4.42 o 
  -2  -2  10      377.93      369.05      7.38 o 
  -1  -2  10      380.93      389.06      5.91 o 
   0  -2  10      402.25      394.86      6.53 o 
   1  -2  10      276.40      260.15      4.09 o 
   2  -2  10      252.34      244.19      3.59 o 
   3  -2  10       15.40       16.29      2.20 o 
   4  -2  10      446.92      408.83      7.28 o 
   5  -2  10       21.16       19.57      1.38 o 
   6  -2  10       71.88       76.23      2.39 o 
   7  -2  10      264.82      267.33      7.46 o 
   8  -2  10        4.87        3.61      0.44 o 
   9  -2  10       87.02       86.13      2.64 o 
 -11  -1  10        2.98        3.11      0.50 o 
 -10  -1  10        3.45        5.91      0.77 o 
  -9  -1  10      219.89      214.09      4.67 o 
  -8  -1  10        6.14        8.35      0.55 o 
  -7  -1  10        1.98        2.72      0.43 o 
  -6  -1  10       60.19       58.27      3.77 o 
  -5  -1  10       91.41       86.31      3.85 o 
  -4  -1  10      113.93      115.97      3.79 o 
  -3  -1  10      159.02      158.88      3.92 o 
  -2  -1  10      590.95      590.38      7.85 o 
  -1  -1  10      414.22      411.32      6.46 o 
   0  -1  10       57.35       49.30      0.97 o 
   1  -1  10      165.31      162.95      2.78 o 
   2  -1  10      276.98      276.33      4.89 o 
   3  -1  10        4.34        5.72      0.61 o 
   4  -1  10       62.33       62.30      3.11 o 
   5  -1  10        7.91        7.23      0.63 o 
   6  -1  10      259.58      257.03      7.21 o 
   7  -1  10       44.83       47.36      2.65 o 
   8  -1  10       13.42       14.78      0.73 o 
   9  -1  10       14.47       13.26      0.83 o 
  10  -1  10       23.39       27.93      0.98 o 
 -11   0  10        0.23        0.31      0.33 o 
 -10   0  10       13.93       13.73      0.79 o 
  -9   0  10        1.57        0.67      0.43 o 
  -8   0  10      177.72      177.51      2.73 o 
  -7   0  10        0.53        1.68      0.39 o 
  -6   0  10        9.55        7.39      0.45 o 
  -5   0  10      594.47      562.05      8.03 o 
  -4   0  10        0.27        0.26      0.23 o 
  -3   0  10       71.14       71.46      1.32 o 
  -2   0  10      555.76      536.51      7.63 o 
  -1   0  10       73.46       86.91      2.00 o 
   0   0  10      151.63      136.94      2.73 o 
   1   0  10       13.19       10.54      0.78 o 
   2   0  10        1.07        1.42      0.34 o 
   3   0  10        8.28       10.69      0.63 o 
   4   0  10       44.05       43.51      1.05 o 
   5   0  10        3.11        6.45      0.42 o 
   6   0  10      610.46      616.43     14.65 o 
   7   0  10       39.01       42.34      1.49 o 
   8   0  10       63.72       59.91      1.94 o 
   9   0  10       43.97       45.06      1.38 o 
  10   0  10       58.99       61.74      1.46 o 
 -11   1  10        3.03        5.13      2.57 o 
 -10   1  10        3.39        5.53      0.46 o 
  -9   1  10      220.70      217.00      4.06 o 
  -8   1  10        6.20       10.10      0.78 o 
  -7   1  10        1.97        2.58      0.40 o 
  -6   1  10       60.04       56.02      1.53 o 
  -5   1  10       90.88       83.18      1.86 o 
  -4   1  10      111.87      111.22      2.20 o 
  -3   1  10      160.59      153.87      2.96 o 
  -2   1  10      593.20      576.97      7.40 o 
  -1   1  10      415.07      404.90      5.24 o 
   0   1  10       57.24       50.41      1.32 o 
   1   1  10      165.85      163.67      3.91 o 
   2   1  10      278.66      280.51      8.42 o 
   3   1  10        4.68        5.90      0.57 o 
   4   1  10       62.86       63.79      1.95 o 
   5   1  10        7.86        7.11      0.65 o 
   6   1  10      260.20      260.13      8.76 o 
   7   1  10       44.56       45.07      2.61 o 
   8   1  10       13.54       15.27      0.75 o 
   9   1  10       14.32       12.76      0.69 o 
  -9   2  10       22.41       31.60      2.09 o 
  -8   2  10       13.95       11.39      0.82 o 
  -7   2  10      104.35      111.31      2.32 o 
  -6   2  10       72.89       78.96      2.25 o 
  -5   2  10      489.52      484.60      5.61 o 
  -4   2  10      490.13      493.60      6.15 o 
  -3   2  10      223.27      223.47      3.28 o 
  -2   2  10      377.71      366.06      5.45 o 
  -1   2  10      382.34      388.52      5.16 o 
   0   2  10      405.88      391.89      5.39 o 
   1   2  10      273.05      264.75      4.53 o 
   2   2  10      252.87      245.26      5.99 o 
   3   2  10       15.41       17.13      0.68 o 
   4   2  10      447.26      416.82      8.79 o 
   5   2  10       21.44       17.79      0.76 o 
   6   2  10       72.40       74.83      2.96 o 
   7   2  10      264.08      263.93      9.57 o 
  -9   3  10       34.35       36.75      5.27 o 
  -8   3  10        1.75        1.78      1.62 o 
  -7   3  10       41.09       38.09      1.99 o 
  -6   3  10       10.23       10.53      1.06 o 
  -5   3  10       13.30       15.81      1.03 o 
  -4   3  10      389.20      365.94      5.52 o 
  -3   3  10      798.27      786.17      9.90 o 
  -2   3  10       44.96       44.41      1.08 o 
  -1   3  10     1383.29     1355.04     20.39 o 
   0   3  10      352.72      357.10      5.44 o 
   1   3  10      329.56      337.11      4.92 o 
   2   3  10      211.47      203.21      3.06 o 
   3   3  10       34.57       34.21      1.39 o 
   4   3  10       43.73       46.53      2.44 o 
   5   3  10      140.81      133.84      3.93 o 
   6   3  10       66.10       63.33      5.27 o 
   7   3  10       17.35       13.11      2.56 o 
  -9   4  10       46.81       45.22      2.05 o 
  -8   4  10       13.70       13.29      2.41 o 
  -7   4  10       12.37       11.22      0.83 o 
  -6   4  10      112.54      101.24      2.67 o 
  -5   4  10      209.66      190.32      3.36 o 
  -4   4  10      167.02      162.62      3.02 o 
  -3   4  10       13.66       13.18      0.67 o 
  -2   4  10      473.24      469.53      7.46 o 
  -1   4  10       95.26       89.06      1.69 o 
   0   4  10       84.61       86.00      2.58 o 
   1   4  10       54.41       49.84      1.21 o 
   2   4  10      138.57      139.18      2.47 o 
   3   4  10      106.43      106.08      2.28 o 
   4   4  10        0.12        0.18      0.35 o 
   5   4  10       79.52       73.73      1.86 o 
   6   4  10        1.50        0.45      0.34 o 
   7   4  10      108.39      106.99      3.09 o 
  -7   5  10       44.40       41.06      1.33 o 
  -6   5  10       10.52        5.78      0.74 o 
  -5   5  10        3.61        4.46      0.75 o 
  -4   5  10      147.30      148.81      3.59 o 
  -3   5  10      271.76      273.57      5.28 o 
  -2   5  10       40.40       37.02      1.68 o 
  -1   5  10       29.61       24.49      1.10 o 
   0   5  10       92.56      104.41      2.43 o 
   1   5  10       53.23       64.15      1.77 o 
   2   5  10       58.63       56.28      1.73 o 
   3   5  10       34.62       41.02      1.33 o 
   4   5  10      103.22      112.19      2.70 o 
   5   5  10       13.60       11.55      0.69 o 
   6   5  10        7.58        7.83      0.54 o 
  -4   6  10       13.30       13.79      0.68 o 
  -3   6  10       14.68       15.88      0.73 o 
  -2   6  10       41.85       41.42      1.35 o 
  -1   6  10       22.84       20.56      0.83 o 
   0   6  10       98.64      110.01      2.45 o 
   1   6  10      202.69      244.71      4.80 o 
   2   6  10       38.13       50.57      1.82 o 
   3   6  10       52.32       53.89      1.39 o 
  -6  -5  11       46.34       50.41      2.24 o 
  -8  -4  11       20.16       22.86      0.95 o 
  -7  -4  11       57.84       59.96      1.93 o 
  -6  -4  11        3.38        3.44      0.64 o 
  -5  -4  11       24.81       24.90      1.10 o 
  -1  -4  11        5.97       11.87      5.64 o 
   4  -4  11       21.08       16.28      1.43 o 
   5  -4  11       43.32       41.64      1.52 o 
   6  -4  11       37.37       46.42      2.08 o 
  -9  -3  11       10.61       15.09      0.74 o 
  -8  -3  11       64.46       68.26      2.90 o 
  -7  -3  11       53.30       46.78      3.46 o 
  -6  -3  11      142.35      137.49      3.90 o 
  -5  -3  11       23.26       22.54      2.70 o 
  -4  -3  11        3.21        3.93      0.96 o 
  -3  -3  11       69.66       66.65      1.41 o 
  -2  -3  11        3.88        5.16      0.69 o 
  -1  -3  11      262.54      239.50      4.39 o 
   0  -3  11      122.87      121.95      2.50 o 
   1  -3  11      448.43      427.95      7.60 o 
   2  -3  11       64.07       53.86      1.35 o 
   3  -3  11      131.43      128.55      3.70 o 
   4  -3  11        5.77        5.78      2.87 o 
   5  -3  11        1.89        1.99      0.44 o 
   6  -3  11      130.64      140.37      6.04 o 
   7  -3  11       38.88       41.60      1.43 o 
   8  -3  11      197.76      211.99      5.37 o 
 -10  -2  11      241.18      240.34      7.87 o 
  -9  -2  11       22.67       22.06      0.89 o 
  -8  -2  11       18.09       25.58      1.74 o 
  -7  -2  11       30.08       28.16      1.44 o 
  -6  -2  11       66.35       69.99      2.28 o 
  -5  -2  11      414.91      449.95      8.78 o 
  -4  -2  11       15.65       13.67      1.32 o 
  -3  -2  11       18.34       18.40      1.50 o 
  -2  -2  11       66.10       68.68      1.39 o 
  -1  -2  11       67.08       70.86      1.30 o 
   0  -2  11       57.35       56.20      1.22 o 
   1  -2  11       60.26       54.89      2.03 o 
   2  -2  11      208.49      211.45      3.92 o 
   3  -2  11      255.45      232.34      4.32 o 
   4  -2  11      213.95      193.86      6.21 o 
   5  -2  11      249.38      248.77      6.28 o 
   6  -2  11       88.47       92.64      2.92 o 
   7  -2  11        2.59        2.43      0.40 o 
   8  -2  11       23.34       22.59      1.05 o 
 -10  -1  11        1.21        1.40      0.46 o 
  -9  -1  11       65.21       63.04      1.73 o 
  -8  -1  11      105.34       99.38      1.79 o 
  -7  -1  11      148.02      136.27      2.91 o 
  -6  -1  11       13.42       21.33      0.97 o 
  -5  -1  11       14.53       14.14      0.72 o 
  -4  -1  11      194.97      196.51      3.42 o 
  -3  -1  11       30.85       29.19      0.99 o 
  -2  -1  11       34.72       34.50      0.94 o 
  -1  -1  11      113.15      115.48      3.15 o 
   0  -1  11      276.16      267.80      7.03 o 
   1  -1  11       47.13       41.96      0.95 o 
   2  -1  11       37.17       37.80      3.37 o 
   3  -1  11       51.65       52.18      3.73 o 
   4  -1  11      105.82      104.83      2.97 o 
   5  -1  11       53.48       52.45      1.69 o 
   6  -1  11       93.47       90.79      3.77 o 
   7  -1  11       11.57        9.84      0.61 o 
   8  -1  11       10.26        9.74      0.77 o 
   9  -1  11        0.14        0.28      0.35 o 
 -10   0  11       17.56       12.69      0.76 o 
  -9   0  11       35.27       36.23      1.25 o 
  -8   0  11        5.35        8.31      0.59 o 
  -7   0  11      148.14      151.04      2.78 o 
  -6   0  11      150.77      136.88      2.90 o 
  -5   0  11      320.29      315.93      4.28 o 
  -4   0  11      145.97      129.35      2.47 o 
  -3   0  11     1024.10     1032.11     14.06 o 
  -2   0  11      162.31      154.00      2.98 o 
  -1   0  11       16.64       20.23      1.60 o 
   0   0  11      638.82      659.08     11.42 o 
   1   0  11       26.50       33.60      2.30 o 
   2   0  11      158.11      162.45      3.79 o 
   3   0  11       83.61       84.48      1.76 o 
   4   0  11      118.01      121.70      2.14 o 
   5   0  11       18.74       23.20      0.87 o 
   6   0  11       16.91       14.48      0.95 o 
   7   0  11        0.09        0.09      0.37 o 
   8   0  11        4.00        3.35      0.49 o 
   9   0  11        5.22        6.66      0.50 o 
 -10   1  11        1.26        2.38      0.83 o 
  -9   1  11       64.82       67.09      1.62 o 
  -8   1  11      106.07      102.31      2.52 o 
  -7   1  11      147.56      135.68      2.74 o 
  -6   1  11       13.09       21.33      1.01 o 
  -5   1  11       14.41       14.74      0.83 o 
  -4   1  11      195.45      194.68      3.40 o 
  -3   1  11       30.33       27.86      1.08 o 
  -2   1  11       33.55       33.62      1.12 o 
  -1   1  11      115.86      116.95      2.20 o 
   0   1  11      274.75      270.65      5.01 o 
   1   1  11       47.46       42.03      1.57 o 
   2   1  11       37.16       36.14      1.47 o 
   3   1  11       51.91       55.69      2.59 o 
   4   1  11      105.88      105.36      3.00 o 
   5   1  11       52.68       54.33      2.26 o 
   6   1  11       93.24       87.80      3.93 o 
   7   1  11       11.98       10.64      0.64 o 
   8   1  11       10.08       11.60      0.69 o 
  -8   2  11       17.74       26.92      2.47 o 
  -7   2  11       30.17       29.87      1.64 o 
  -6   2  11       65.94       70.36      1.88 o 
  -5   2  11      416.21      448.32      5.96 o 
  -4   2  11       15.10       11.74      0.76 o 
  -3   2  11       18.51       18.29      0.79 o 
  -2   2  11       65.68       67.32      1.72 o 
  -1   2  11       67.82       68.98      1.53 o 
   0   2  11       57.16       57.66      1.92 o 
   1   2  11       60.20       55.48      1.29 o 
   2   2  11      207.87      207.92      6.01 o 
   3   2  11      254.85      236.33      5.90 o 
   4   2  11      213.21      188.81      4.55 o 
   5   2  11      250.40      241.33      4.46 o 
   6   2  11       86.85       93.37      3.74 o 
  -8   3  11       64.99       57.40      5.28 o 
  -7   3  11       53.62       45.18      3.84 o 
  -6   3  11      140.40      128.86      4.95 o 
  -5   3  11       23.37       22.77      1.31 o 
  -4   3  11        3.25        3.06      0.78 o 
  -3   3  11       69.61       68.01      2.29 o 
  -2   3  11        3.75        3.60      0.63 o 
  -1   3  11      260.89      244.82      4.39 o 
   0   3  11      121.87      122.10      2.69 o 
   1   3  11      450.42      439.68      7.99 o 
   2   3  11       63.81       55.78      2.39 o 
   3   3  11      130.68      122.36      3.79 o 
   4   3  11        5.80        5.31      0.94 o 
   5   3  11        1.92        0.78      1.84 o 
   6   3  11      131.60      117.36      6.71 o 
  -8   4  11       20.41       20.47      1.42 o 
  -7   4  11       58.43       55.47      2.07 o 
  -6   4  11        3.36        2.42      0.54 o 
  -5   4  11       25.31       24.36      1.18 o 
  -4   4  11      108.93      115.74      2.65 o 
  -3   4  11      305.99      305.51      4.78 o 
  -2   4  11       87.62       80.05      1.92 o 
  -1   4  11        6.02        6.47      0.62 o 
   0   4  11      424.42      420.79      6.52 o 
   1   4  11      215.86      210.95      3.72 o 
   2   4  11      207.87      210.92      3.92 o 
   3   4  11        0.22        0.17      0.36 o 
   4   4  11       21.36       17.31      0.90 o 
   5   4  11       43.74       40.01      1.26 o 
   6   4  11       37.62       41.82      1.64 o 
  -6   5  11       46.41       49.48      1.97 o 
  -5   5  11        2.25        1.62      0.43 o 
  -4   5  11       30.06       28.44      1.42 o 
  -3   5  11       42.58       43.61      1.49 o 
  -2   5  11       88.29       89.66      2.90 o 
  -1   5  11       41.83       47.99      1.63 o 
   0   5  11       30.79       25.90      1.10 o 
   1   5  11       15.50       15.00      0.85 o 
   2   5  11        8.07        7.04      0.61 o 
   3   5  11        3.13        4.93      0.52 o 
   4   5  11       26.56       28.34      1.01 o 
  -2   6  11       35.49       31.90      0.98 o 
  -1   6  11       23.17       21.01      0.75 o 
   0   6  11       65.04       70.31      2.38 o 
  -7  -4  12       18.94       23.86      1.65 o 
  -6  -4  12      103.73      113.52      4.14 o 
  -5  -4  12       11.93        9.04      0.72 o 
  -4  -4  12       24.63       21.37      0.98 o 
  -3  -4  12       20.30       14.39      1.18 o 
   2  -4  12       96.74       96.62      3.73 o 
   3  -4  12       39.24       35.08      1.39 o 
   4  -4  12       11.98       16.95      0.89 o 
   5  -4  12       13.86       17.49      0.83 o 
  -8  -3  12        6.47        7.22      0.56 o 
  -7  -3  12       92.11       94.33      2.77 o 
  -6  -3  12       88.82       83.19      2.57 o 
  -5  -3  12       45.38       41.04      1.57 o 
  -4  -3  12       93.15       94.31      2.86 o 
  -3  -3  12        4.34        6.36      1.79 o 
  -2  -3  12       64.01       71.00      2.32 o 
  -1  -3  12       60.68       55.47      2.00 o 
   0  -3  12       18.40       19.84      6.50 o 
   1  -3  12      311.45      319.53      8.42 o 
   2  -3  12      158.24      163.41      6.25 o 
   3  -3  12       57.11       53.51      1.90 o 
   4  -3  12       77.57       77.68      2.45 o 
   5  -3  12       40.49       44.48      1.56 o 
   6  -3  12       50.89       61.39      1.91 o 
   7  -3  12       77.57       89.19      2.44 o 
  -9  -2  12       40.40       47.12      1.69 o 
  -8  -2  12       82.10      103.06      2.86 o 
  -7  -2  12       16.33       18.47      1.02 o 
  -6  -2  12      101.68      101.63      2.96 o 
  -5  -2  12       71.20       68.34      2.22 o 
  -4  -2  12       44.40       48.36      1.41 o 
  -3  -2  12      150.01      151.43      3.04 o 
  -2  -2  12       36.03       33.02      1.67 o 
  -1  -2  12       16.28       19.59      2.95 o 
   0  -2  12       89.30       89.83      1.76 o 
   1  -2  12       29.42       31.28      3.34 o 
   2  -2  12        8.28        9.01      1.33 o 
   3  -2  12      185.60      188.38      4.87 o 
   4  -2  12       35.63       34.65      1.80 o 
   5  -2  12       88.15       85.75      2.57 o 
   6  -2  12      117.75      118.51      3.26 o 
   7  -2  12       85.21       89.10      3.38 o 
 -10  -1  12       19.03       24.54      0.97 o 
  -9  -1  12       13.36       11.01      0.98 o 
  -8  -1  12       32.62       33.58      0.96 o 
  -7  -1  12       44.74       44.91      1.48 o 
  -6  -1  12      210.82      204.23      4.04 o 
  -5  -1  12       90.04       77.79      2.22 o 
  -4  -1  12      128.03      108.10      3.87 o 
  -3  -1  12      237.37      228.71      4.52 o 
  -2  -1  12      123.51      115.26      3.42 o 
  -1  -1  12      183.52      179.16      6.75 o 
   0  -1  12        5.51        6.45      0.83 o 
   1  -1  12      135.37      139.47      8.14 o 
   2  -1  12       37.44       32.78      4.24 o 
   3  -1  12      103.21      101.15      5.58 o 
   4  -1  12      395.54      401.96      9.51 o 
   5  -1  12      119.86      122.41      2.64 o 
   6  -1  12      124.75      129.44      3.86 o 
   7  -1  12        2.48        3.45      0.62 o 
   8  -1  12       40.57       40.00      1.27 o 
 -10   0  12       43.12       47.66      1.25 o 
  -9   0  12        0.04       -0.47      0.35 o 
  -8   0  12        7.97       12.37      0.74 o 
  -7   0  12        9.12        8.36      0.66 o 
  -6   0  12        1.48        2.10      0.55 o 
  -5   0  12       33.18       22.86      0.88 o 
  -4   0  12      498.93      484.50      6.96 o 
  -3   0  12     1321.96     1266.75     17.25 o 
  -2   0  12      367.13      363.92      5.06 o 
  -1   0  12       81.91       80.46      2.16 o 
   0   0  12       25.42       28.04      1.13 o 
   1   0  12      280.43      288.46      5.48 o 
   2   0  12        1.78        1.62      0.27 o 
   3   0  12        6.72        6.93      0.39 o 
   4   0  12      123.58      114.10      2.80 o 
   5   0  12       32.45       41.53      1.49 o 
   6   0  12       39.84       47.80      1.48 o 
   7   0  12       36.41       41.00      1.32 o 
   8   0  12        3.30        3.32      0.42 o 
  -9   1  12       13.69       15.83      1.56 o 
  -8   1  12       32.52       34.80      1.52 o 
  -7   1  12       44.43       45.82      1.78 o 
  -6   1  12      209.95      205.26      4.58 o 
  -5   1  12       90.46       80.72      3.23 o 
  -4   1  12      129.36      109.01      2.41 o 
  -3   1  12      236.66      228.01      3.77 o 
  -2   1  12      123.73      116.55      2.40 o 
  -1   1  12      183.85      184.37      4.58 o 
   0   1  12        5.34        5.52      0.59 o 
   1   1  12      137.64      143.99      3.30 o 
   2   1  12       38.24       34.03      1.73 o 
   3   1  12      102.43      103.09      2.90 o 
   4   1  12      393.97      401.37     11.48 o 
   5   1  12      121.66      119.91      2.54 o 
   6   1  12      126.06      125.72      2.49 o 
   7   1  12        2.45        3.29      0.38 o 
  -7   2  12       15.87       17.12      1.27 o 
  -6   2  12      101.51       97.88      2.88 o 
  -5   2  12       71.42       65.59      1.74 o 
  -4   2  12       43.26       48.40      1.22 o 
  -3   2  12      150.05      151.09      2.76 o 
  -2   2  12       35.78       33.22      1.50 o 
  -1   2  12       16.60       18.51      0.77 o 
   0   2  12       88.46       92.79      1.81 o 
   1   2  12       29.42       32.71      0.99 o 
   2   2  12        8.51        8.10      0.54 o 
   3   2  12      186.70      174.81      4.82 o 
   4   2  12       35.11       29.85      1.23 o 
  -7   3  12       91.92       95.35      7.99 o 
  -6   3  12       89.36       82.25      5.17 o 
  -5   3  12       44.74       39.76      3.49 o 
  -4   3  12       91.50       84.98      4.62 o 
  -3   3  12        4.17        5.21      1.11 o 
  -2   3  12       64.58       67.13      2.64 o 
  -1   3  12       60.08       56.83      2.39 o 
   0   3  12       17.76       17.85      1.37 o 
   1   3  12      312.25      317.50      6.85 o 
   2   3  12      156.10      154.02      4.97 o 
   3   3  12       57.19       53.35      3.75 o 
   4   3  12       77.54       81.55      6.06 o 
   5   3  12       40.55       39.61      4.08 o 
  -7   4  12       18.92       19.64      1.63 o 
  -6   4  12      103.38      103.58      4.61 o 
  -5   4  12       12.00        8.54      0.84 o 
  -4   4  12       24.23       22.09      1.11 o 
  -3   4  12       20.30       17.78      1.01 o 
  -2   4  12       84.31       93.71      2.23 o 
  -1   4  12       23.75       23.01      1.07 o 
   0   4  12      107.98      106.33      3.07 o 
   1   4  12       57.61       53.28      1.55 o 
   2   4  12       95.65       93.93      2.24 o 
   3   4  12       39.34       34.76      1.21 o 
   4   4  12       11.97       16.91      0.90 o 
   5   4  12       13.83       14.93      1.58 o 
  -4   5  12      177.17      184.62      4.57 o 
  -3   5  12       11.18        9.20      0.70 o 
  -2   5  12       18.33       20.69      1.05 o 
  -1   5  12       15.24       20.66      0.98 o 
   0   5  12      101.70      113.31      2.67 o 
   1   5  12       26.90       28.48      1.05 o 
   2   5  12      165.32      172.44      4.26 o 
   3   5  12       16.43       11.90      0.68 o 
  -5  -4  13      143.57      148.10      5.35 o 
  -4  -4  13       20.30       23.37      1.04 o 
  -3  -4  13      102.77      102.52      2.91 o 
  -2  -4  13       44.03       48.24      1.67 o 
  -1  -4  13      109.49      111.23      3.22 o 
   0  -4  13        9.74        8.65      0.78 o 
   1  -4  13        8.64        6.66      0.61 o 
   2  -4  13       54.34       58.06      2.30 o 
   3  -4  13       24.36       27.24      1.89 o 
   4  -4  13       33.27       32.88      1.87 o 
  -7  -3  13       28.83       30.93      1.10 o 
  -6  -3  13       59.85       61.15      3.11 o 
  -5  -3  13      114.73      119.82      3.40 o 
  -4  -3  13       28.56       30.37      1.01 o 
  -3  -3  13       31.21       28.51      1.24 o 
  -2  -3  13      102.88      104.83      3.08 o 
  -1  -3  13       32.99       30.57      1.31 o 
   0  -3  13       95.26       99.79      3.00 o 
   1  -3  13       64.78       67.71      2.18 o 
   2  -3  13       14.90       14.18      0.87 o 
   3  -3  13       24.39       22.39      1.03 o 
   4  -3  13      135.45      142.02      3.89 o 
   5  -3  13      101.22      105.72      2.92 o 
  -8  -2  13       62.59       66.89      2.59 o 
  -7  -2  13        6.15        7.19      0.77 o 
  -6  -2  13       15.03       12.77      1.02 o 
  -5  -2  13       17.94       18.59      0.92 o 
  -4  -2  13      232.21      220.84      5.91 o 
  -3  -2  13       58.86       58.52      1.56 o 
  -2  -2  13        3.34        3.25      1.06 o 
  -1  -2  13      166.89      165.76      4.48 o 
   0  -2  13       34.74       35.12      4.39 o 
   1  -2  13       39.77       39.07      7.53 o 
   2  -2  13       11.24        9.41      1.34 o 
   3  -2  13       42.44       45.20      1.94 o 
   4  -2  13       32.01       33.01      1.24 o 
   5  -2  13      149.40      145.99      3.86 o 
   6  -2  13        7.89        7.81      1.41 o 
  -9  -1  13        9.33        8.46      0.64 o 
  -8  -1  13       76.53       85.06      2.01 o 
  -7  -1  13       15.97       18.16      1.45 o 
  -6  -1  13       72.99       63.33      1.71 o 
  -5  -1  13       22.08       20.12      1.04 o 
  -4  -1  13      236.21      235.38      4.81 o 
  -3  -1  13      273.85      251.17      5.79 o 
  -2  -1  13      106.27       99.65      2.53 o 
  -1  -1  13       21.40       21.25      2.02 o 
   0  -1  13      117.33      117.10      3.25 o 
   1  -1  13      429.42      408.11     10.42 o 
   2  -1  13       30.33       32.84      2.02 o 
   3  -1  13       64.41       63.49      1.61 o 
   4  -1  13       70.36       69.54      1.68 o 
   5  -1  13      329.02      334.24      6.60 o 
   6  -1  13       96.66       98.20      2.41 o 
   7  -1  13       15.20       15.95      0.97 o 
  -9   0  13        0.25        0.44      0.31 o 
  -8   0  13       14.42       18.04      0.96 o 
  -7   0  13       11.56       10.22      0.62 o 
  -6   0  13       25.97       22.44      1.10 o 
  -5   0  13        1.78        1.54      0.50 o 
  -4   0  13        4.15        4.39      0.64 o 
  -3   0  13       61.12       55.53      1.60 o 
  -2   0  13      348.54      359.09      5.70 o 
  -1   0  13     2000.45     2008.54     29.90 o 
   0   0  13       34.50       33.65      1.39 o 
   1   0  13      533.20      524.62     10.71 o 
   2   0  13       70.85       74.76      2.12 o 
   3   0  13      247.54      261.41      5.16 o 
   4   0  13       55.43       59.81      1.81 o 
   5   0  13        7.97        6.58      0.65 o 
   6   0  13        6.58        6.15      0.58 o 
   7   0  13       14.50       15.09      0.90 o 
  -8   1  13       75.95       92.40      2.88 o 
  -7   1  13       15.73       17.40      0.99 o 
  -6   1  13       73.60       65.85      1.44 o 
  -5   1  13       21.64       20.77      0.96 o 
  -4   1  13      237.04      243.02      6.17 o 
  -3   1  13      275.40      258.49      4.52 o 
  -2   1  13      108.11       99.89      3.48 o 
  -1   1  13       21.89       19.78      1.60 o 
   0   1  13      117.87      112.76      2.55 o 
   1   1  13      431.43      418.06      7.00 o 
   2   1  13       30.81       32.26      1.75 o 
   3   1  13       64.88       64.77      2.07 o 
   4   1  13       71.87       73.81      1.71 o 
   5   1  13      330.16      334.63      6.24 o 
   6   1  13       96.20       96.86      2.33 o 
  -6   2  13       15.03       10.95      3.35 o 
  -5   2  13       18.24       20.91      1.47 o 
  -4   2  13      233.62      223.78      4.57 o 
  -3   2  13       59.01       56.58      1.81 o 
  -2   2  13        3.23        3.39      0.47 o 
  -1   2  13      167.05      159.56      3.24 o 
   0   2  13       34.62       30.76      1.11 o 
   1   2  13       39.71       40.03      1.24 o 
   2   2  13       11.13        9.03      0.76 o 
  -5   3  13      114.60      114.17      7.04 o 
  -4   3  13       29.05       31.63      3.31 o 
  -3   3  13       31.12       27.11      3.16 o 
  -2   3  13      104.84       95.80      5.30 o 
  -1   3  13       34.07       36.08      3.48 o 
   0   3  13       93.58       96.62      4.55 o 
   1   3  13       63.88       62.54      5.09 o 
   2   3  13       14.68       13.47      1.74 o 
   3   3  13       24.01       21.84      2.13 o 
  -5   4  13      144.34      133.23      3.77 o 
  -4   4  13       20.28       24.04      1.56 o 
  -3   4  13      101.80       92.86      2.97 o 
  -2   4  13       43.93       46.40      1.52 o 
  -1   4  13      111.59      111.28      3.12 o 
   0   4  13        9.84        8.33      0.75 o 
   1   4  13        8.56        6.58      0.63 o 
   2   4  13       54.65       56.49      1.66 o 
   3   4  13       25.41       26.17      1.47 o 
   4   4  13       33.05       31.07      3.33 o 
  -3  -4  14       29.87       31.14      1.74 o 
  -2  -4  14       21.53       24.71      1.53 o 
  -1  -4  14        5.71        5.46      0.79 o 
   0  -4  14       21.61       22.15      1.45 o 
   1  -4  14       27.39       25.21      0.99 o 
  -6  -3  14       17.29       19.15      0.76 o 
  -5  -3  14       48.39       53.07      1.66 o 
  -4  -3  14       14.47       11.99      0.71 o 
  -3  -3  14        7.51        6.34      0.45 o 
  -2  -3  14       50.21       58.39      4.12 o 
  -1  -3  14       68.68       66.96      3.08 o 
   0  -3  14        1.48        2.76      0.42 o 
   1  -3  14      185.50      191.95      5.09 o 
   2  -3  14        4.04        3.91      0.70 o 
   3  -3  14       80.90       85.18      2.43 o 
   4  -3  14       37.11       44.97      1.83 o 
  -7  -2  14       22.78       25.27      1.19 o 
  -6  -2  14      131.58      141.54      4.13 o 
  -5  -2  14       17.01       17.06      0.83 o 
  -4  -2  14        8.36       10.24      0.65 o 
  -3  -2  14       57.97       60.14      2.98 o 
  -2  -2  14       26.65       24.51      0.84 o 
  -1  -2  14      104.14      109.25      3.13 o 
   0  -2  14       19.88       17.50      0.94 o 
   1  -2  14       43.45       43.25      1.49 o 
   2  -2  14       15.25       13.36      0.96 o 
   3  -2  14        8.10       10.91      1.66 o 
   5  -2  14       81.10       87.81      6.12 o 
  -7  -1  14       38.56       41.75      1.13 o 
  -6  -1  14        8.97        7.91      0.95 o 
  -5  -1  14       10.28        9.16      0.94 o 
  -4  -1  14       19.56       20.57      0.91 o 
  -3  -1  14       31.36       31.83      1.90 o 
  -2  -1  14       57.07       58.87      2.05 o 
  -1  -1  14       32.21       31.67      1.05 o 
   0  -1  14       11.24       11.27      0.89 o 
   1  -1  14      227.65      239.75      4.24 o 
   2  -1  14      225.45      215.41      5.43 o 
   3  -1  14      246.36      256.20      5.31 o 
   4  -1  14       33.47       38.98      1.38 o 
   5  -1  14       14.17       11.89      0.77 o 
  -8   0  14        2.86        2.89      0.48 o 
  -7   0  14       10.15       12.77      0.68 o 
  -6   0  14       16.88       19.12      0.89 o 
  -5   0  14       58.20       55.18      1.62 o 
  -4   0  14       19.83       25.72      1.18 o 
  -3   0  14        3.94        3.88      0.63 o 
  -2   0  14      133.12      126.23      3.73 o 
  -1   0  14        8.95        9.83      0.85 o 
   0   0  14        6.43        6.44      0.72 o 
   1   0  14      712.73      719.85     12.80 o 
   2   0  14        0.22        0.97      1.17 o 
   3   0  14      440.53      431.55      8.16 o 
   4   0  14      106.18      107.37      2.53 o 
   5   0  14       11.51       13.45      0.75 o 
   6   0  14        2.59        2.39      0.35 o 
  -7   1  14       38.27       39.38      1.57 o 
  -6   1  14        8.70        7.50      0.65 o 
  -5   1  14        9.98        9.75      0.57 o 
  -4   1  14       19.64       22.12      1.11 o 
  -3   1  14       32.26       33.81      1.24 o 
  -2   1  14       57.61       60.56      1.72 o 
  -1   1  14       31.46       29.59      1.33 o 
   0   1  14       11.50       11.21      1.06 o 
   1   1  14      228.68      242.27      4.84 o 
   2   1  14      225.03      223.49      4.42 o 
   3   1  14      246.17      261.46      4.99 o 
   4   1  14       33.82       38.05      1.09 o 
   5   1  14       14.32       12.54      1.01 o 
  -2   3  14       50.36       49.52      6.65 o 
  -1   3  14       67.81       68.48      7.58 o 
   0   3  14        1.66        2.83      2.84 o 
  -3   4  14       29.95       29.77      1.58 o 
  -2   4  14       21.43       23.15      1.33 o 
  -1   4  14        5.58        5.70      0.72 o 
   0   4  14       21.54       19.51      1.20 o 
   1   4  14       27.62       26.79      3.46 o 
  -3  -3  15       48.96       57.44      1.69 o 
  -2  -3  15       18.25       17.20      0.75 o 
  -1  -3  15       10.19        9.48      0.77 o 
   0  -3  15        2.78        2.92      0.59 o 
   1  -3  15       29.22       29.38      1.01 o 
  -5  -2  15       40.62       39.60      2.16 o 
  -4  -2  15       21.43       21.88      2.20 o 
  -3  -2  15       78.69       77.10      3.15 o 
  -2  -2  15       84.76       88.02      3.57 o 
  -1  -2  15       99.11      105.17      2.84 o 
   0  -2  15       63.07       63.12      2.06 o 
   1  -2  15       52.09       54.68      2.32 o 
   2  -2  15       50.60       60.78      3.53 o 
   3  -2  15       67.07       65.49      2.57 o 
  -6  -1  15       34.66       37.38      1.17 o 
  -5  -1  15       28.61       28.23      1.19 o 
  -4  -1  15        3.96        5.18      0.63 o 
  -3  -1  15       18.94       20.43      1.46 o 
  -2  -1  15       17.09       15.09      0.99 o 
  -1  -1  15       84.25       85.46      2.35 o 
   0  -1  15       82.39       88.36      2.42 o 
   1  -1  15       93.06      102.95      4.66 o 
   2  -1  15       30.98       31.66      1.26 o 
   3  -1  15       93.50       90.24      2.22 o 
   4  -1  15      260.46      261.29      5.07 o 
  -6   0  15        3.99        6.34      0.46 o 
  -5   0  15       44.82       51.90      1.79 o 
  -4   0  15      126.45      127.56      2.91 o 
  -3   0  15       11.35        9.42      0.75 o 
  -2   0  15       10.29       11.58      0.83 o 
  -1   0  15       38.51       35.09      1.32 o 
   0   0  15        2.34        2.19      0.50 o 
   1   0  15       91.50       87.89      2.22 o 
   2   0  15       36.64       38.36      1.30 o 
   3   0  15      170.29      183.02      3.72 o 
   4   0  15       11.90       11.04      0.63 o 
  -5   1  15       29.39       29.04      1.29 o 
  -4   1  15        3.74        5.22      0.64 o 
  -3   1  15       18.68       18.86      0.78 o 
  -2   1  15       16.85       14.94      0.76 o 
  -1   1  15       84.32       88.35      2.02 o 
   0   1  15       82.52       87.11      2.01 o 
   1   1  15       91.63      102.85      2.22 o 
   2   1  15       30.23       27.02      1.01 o 
  -3  -1  16       22.95       23.72      1.01 o 
  -2  -1  16       89.62       83.47      2.09 o 
  -1  -1  16       98.47      100.06      2.38 o 
   0  -1  16        4.57        3.14      0.50 o 
   1  -1  16       55.61       60.73      1.88 o 
  -4   0  16        1.71        2.13      0.33 o 
  -3   0  16      128.37      124.36      2.64 o 
  -2   0  16       26.69       26.00      1.30 o 
  -1   0  16        5.87        5.06      0.50 o 
   0   0  16       38.72       33.89      1.09 o 
   1   0  16      171.68      183.57      3.62 o 
                                                 
